# Supplementary material for: KITSUNE: A Tool for Identifying Empirically Optimal K-mer Length for Alignment-Free Phylogenomic Analysis
Source: Front Bioeng Biotechnol. 2020 Sep 23;8:556413. doi: 10.3389/fbioe.2020.556413 (PMC7538862; doi:10.3389/fbioe.2020.556413)
Supplement: Supplementary file 3 [file Table_1.XLSX]

## Sheet: Fungi dataset
Portal ID (MycoCosm)	Organism names	Taxonomy ID
Aaoar1	Aaosphaeria arxii CBS 175.79 v1.0	1450171
Abobi1	Abortiporus biennis CCBS 521 v1.0	137743
Abobie1	Abortiporus biennis CIRM-BRFM1778 v1.0	137743
Chlpad1	Absidia padenii NRRL 2977 v1.0	90267
Absrep1	Absidia repens NRRL 1336 v1.0	90262
Acain1	Acaromyces ingoldii MCA 4198 v1.0	215250
Acema1	Acephala macrosclerotiorum EW76-UTF0540 v1.0	886606
Achstr1	Achaetomium strumarium CBS333.67 v1.0	79814
Aciri1_iso	Acidomyces richmondensis BFW	245562
Aciri1_meta	Acidomyces richmondensis BFW	245562
Aciaci1	Acidothrix acidophila CBS 136259 v1.0	1442179
Acral2	Acremonium alcalophilum v2.0	591952
Acrchr1	Acremonium chrysogenum ATCC 11550	857340
Acrst1	Acremonium strictum DS1bioAY4a v1.0	5046
Agahy1	Agaricostilbum hyphaenes ATCC MYA-4628 v1.0	44565
Agabi_varbisH97_2	Agaricus bisporus var bisporus (H97) v2.0	936046
Agabi_varbur_1	Agaricus bisporus var. burnettii JB137-S8	597362
Agrped1	Agrocybe pediades AH 40210 v1.0	84607
Agrpra2	Agrocybe praecox OKM6292 v1.0	71668
Albpec1	Albatrellus peckianus DAOM 52321 v1.0	80572
Alikh1	Aliquandostipite khaoyaiensis CBS 118232 v1.0	112102
Allma1	Allomyces macrogynus ATCC 38327	578462
Altalt1	Alternaria alternata MPI-PUGE-AT-0064 v1.0	5599
Altal1	Alternaria alternata SRC1lrK2f v1.0	5599
Altbr1	Alternaria brassicicola	29001
Altro1	Alternaria rosae MPI-PUGE-AT-0040 v1.0	1187941
Amamu1	Amanita muscaria Koide v1.0	946122
Amath1	Amanita thiersii Skay4041 v1.0	703135
Amnli1	Amniculicola lignicola CBS 123094 v1.0	1392246
Amore1	Amorphotheca resinae v1.0	5101
Ampqui1	Ampelomyces quisqualis HMLAC05119 v1.0	50730
Amylap1_1	Amylocystis lapponica SKaAmylap13 v1.0	202700
Amycha1	Amylostereum chailletii DWAch2 v1.0	55340
Anasp1	Anaeromyces robustus v1.0	1754192
Anoalb1	Anomoloma albolutescens OMC1655 v1.0	693288
Anobom1	Anomoporia bombycina ATCC 64506 v1.0	264122
Anomyc1	Anomoporia myceliosa MJL 4413 v1.0	693289
Antav1	Anthostoma avocetta NRRL 3190 v1.0	1405086
Antlo1	Antonospora locustae HM-2013	1284279
Antser1	Antrodia serialis Sig1Antser10 v1.0	139415
Antsi1	Antrodia sinuosa LB1 v1.0	1333626
Apibac1	Apiosordaria backusii CBS 540.89 v1.0	314023
Apimo1	Apiospora montagnei NRRL 25634 v1.0	335852
Aplke1	Aplanochytrium kerguelense PBS07 v1.0	87111
Aplpr1	Aplosporella prunicola CBS 121.167 v1.0	462254
Apope1	Apodospora peruviana CBS 118394 v1.0	516989
Elmca1	Aporpium caryae L-13461	1211726
Araly1	Arabidopsis lyrata	59689
Armcep1	Armillaria cepistipes B5	47426
Armect1	Armillaria ectypa FPL83.16 v1.0	47430
Armga1	Armillaria gallica 21-2 v1.0	47427
Armlut1	Armillaria luteobubalina HWK02 v1.0	153913
Armme1_1	Armillaria mellea DSM 3731	1314977
Armnab1	Armillaria nabsnona CMW6904 v1.0	64368
Armosto1	Armillaria ostoyae C18/9	47428
Armost1	Armillaria solidipes 28-4 v1.0	1076256
Artfe1_2	Arthroascus fermentans 17710 v1.0	53486
Artol1	Arthrobotrys oligospora ATCC 24927	756982
Artbe1	Arthroderma benhamiae CBS 112371	663331
Artele1122_1	Artolenzites elegans CIRM-BRFM 1122 v1.0	526244
Artel1	Artolenzites elegans CIRM-BRFM 1663 v1.0	526244
Ascim1	Ascobolus immersus RN42 v1.0	5191
Ascra1	Ascochyta rabiei ArDII	5454
Ascsa1	Ascocoryne sarcoides NRRL50072	1016881
Ascni1	Ascodesmis nigricans CBS 389.68 v1.0	341454
Ascru1	Ascoidea rubescens NRRL Y17699 v1.0	1344418
Aspacri1	Aspergillus acristatulus CBS 119.55 v1.0	286159
Aspacu1	Aspergillus aculeatinus CBS 121060 v1.0	487661
Aspac1	Aspergillus aculeatus ATCC16872 v1.1	690307
Aspamy1	Aspergillus amylovorus CBS 600.67 v1.0	176161
Aspbisp1	Aspergillus bisporus CBS 707.71 v1.0	41753
Aspbom1	Aspergillus bombycis NRRL 26010	109264
Aspbr1	Aspergillus brasiliensis v1.0	767769
Aspbrev1	Aspergillus brevijanus CBS 111.46 v1.0	176172
Aspbru1	Aspergillus brunneoviolaceus CBS 621.78 v1.0	1191711
Aspcal1	Aspergillus calidoustus	454130
Aspcam1	Aspergillus campestris IBT 28561 v1.0	1392248
Aspcand1	Aspergillus candidus CBS 102.13 v1.0	41067
Aspca3	Aspergillus carbonarius ITEM 5010 v3	602072
Aspchev1	Aspergillus chevalieri CBS 522.65 v1.0	182096
Aspcl1	Aspergillus clavatus NRRL 1 from AspGD	344612
Aspcos1	Aspergillus costaricaensis CBS 115574 v1.0	319631
Aspcri1	Aspergillus cristatus GZAAS20.1005	573508
Aspdese1	Aspergillus desertorum CBS 653.73 v1.0	1810909
Aspell1	Aspergillus ellipticus CBS 707.79 v1.0	41066
Aspeuc1	Aspergillus eucalypticola CBS 122712 v1.0	1340029
Aspfij1	Aspergillus fijiensis CBS 313.89 v1.0	1191702
Aspfili1	Aspergillus filifera CBS 114510 v1.0	447248
Aspfl1	Aspergillus flavus NRRL3357	332952
Aspfu_A1163_1	Aspergillus fumigatus A1163	451804
Aspfu1	Aspergillus fumigatus Af293 from AspGD	330879
Aspfuni1	Aspergillus funiculosus CBS 116.56 v1.0	176168
Aspgl1	Aspergillus glaucus v1.0	1160497
Asphet1	Aspergillus heteromorphus CBS 117.55 v1.0	51019
Asphom1	Aspergillus homomorphus CBS 101889 v1.0	319626
Aspibe1	Aspergillus ibericus CBS 121593 v1.0	301854
Aspind2_1	Aspergillus indicus v2.0	138288
Aspind1	Aspergillus indologenus CBS 114.80 v1.0	1232676
Aspinso1	Aspergillus insolitus CBS 384.61 v1.0	1131488
Aspjap1	Aspergillus japonicus CBS 114.51 v1.0	34381
Aspka1_1	Aspergillus kawachii IFO 4308	1033177
Asplac1	Aspergillus lacticoffeatus CBS 101883 v1.0	319628
Aspfo1	Aspergillus luchuensis CBS 106.47 v1.0	1137211
Aspmul1_1	Aspergillus multicolor v1.0	41759
Aspneoa1	Aspergillus neoauricomus CBS112787 v1.0	1883083
Aspne1	Aspergillus neoechinulatus CBS120.55 v1.0	2184044
Aspneo1	Aspergillus neoniger CBS 115656 v1.0	1196635
Aspnid1	Aspergillus nidulans	162425
Aspni7	Aspergillus niger ATCC 1015 v4.0	380704
Aspni_DSM_1	Aspergillus niger CBS 513.88	425011
Aspni_NRRL3_1	Aspergillus niger NRRL3	1451139
Aspni_bvT_1	Aspergillus niger van Tieghem ATCC 13496 v1.0	1353008
Aspnom13137_1	Aspergillus nomius NRRL 13137	1509407
Aspnov1	Aspergillus novofumigatus IBT 16806 v1.0	1392255
Aspoch1	Aspergillus ochraceoroseus IBT 24754 v1.0	1392256
Aspoch1432_1	Aspergillus ochraceoroseus SRRC1432	138278
Aspoli1_1	Aspergillus olivicola v1.0	1250372
Aspor1	Aspergillus oryzae RIB40	510516
Aspparv1	Aspergillus parvulus CBS 136.61 v1.0	41750
Asppeni1	Aspergillus penicilloides CBS 540.65 v1.0	41959
Aspph1	Aspergillus phoenicis (Corda) Thom ATCC 13157 v1.0	1353007
Asppip1	Aspergillus piperis CBS 112811 v1.0	319630
Aspram1	Aspergillus rambellii SRRC1468	308745
Asprec1_1	Aspergillus recurvatus v1.0	41761
Aspres1	Aspergillus restrictus CBS 118.33 v1.0	5064
Asprobu1	Aspergillus robustus CBS 428.77 v1.0	138281
Aspros1	Aspergillus roseoglobulosus CBS112800 v1.0	1250373
Aspsac1	Aspergillus saccharolyticus JOP 1030-1 v1.0	979771
Aspscle1	Aspergillus sclerotiicarbonarius CBS 121057 v1.0	487660
Aspscl1	Aspergillus sclerotioniger CBS115572 v1.0	319627
Aspsc1	Aspergillus sclerotiorum CBS 549.65 v1.0	138282
Aspstel1_1	Aspergillus stella-maris CBS 113639 v1.0	1810926
Aspstec1_1	Aspergillus stercoraria CBS 428.93 v1.0	1883081
Aspste1	Aspergillus steynii IBT 23096 v1.0	1392250
Aspsy1	Aspergillus sydowii CBS 593.65 v1.0	1036612
Asptaic1	Aspergillus taichungensis IBT 19404 v1.0	482145
Aspte1	Aspergillus terreus NIH 2624	341663
Asptr1	Aspergillus triticus CBS266.81 v1.0	478866
Asptu1	Aspergillus tubingensis v1.0	767770
Aspuda1	Aspergillus udagawae IFM 46973	91492
Aspund1_1	Aspergillus undulatus CBS 261.88 v1.0	1810928
Aspung1	Aspergillus unguis CBS132.55 v1.0	40381
Aspuva1	Aspergillus uvarum CBS 121591 v1.0	446911
Aspvad1	Aspergillus vadensis CBS 113365 v1.0	288669
Aspven1	Aspergillus venezuelensis CBS 868.97 v1.0	1810929
Aspve1	Aspergillus versicolor v1.0	1036611
Aspvio1	Aspergillus violaceofuscus CBS 115571 v1.0	657443
Aspwel1	Aspergillus welwitschiae CBS139.54b v1.0	1341132
Aspwe1	Aspergillus wentii v1.0	1073089
Aspzo1	Aspergillus zonatus v1.0	1073090
Astpho2	Asterochloris sp. Cgr/DA1pho v2.0	763042
Atrsp2	Atractiellales rhizophila v2.0	1938712
Aulhe2	Aulographum hederae v2.0	1176130
Aurli1	Aurantiochytrium limacinum ATCC MYA-1381	717989
Aurpu_var_mel1	Aureobasidium pullulans var. melanogenum CBS 110374	1043003
Aurpu_var_nam1	Aureobasidium pullulans var. namibiae CBS 147.97	1043004
Aurpu_var_pul1	Aureobasidium pullulans var. pullulans EXF-150	5580
Aurpu_var_sub1	Aureobasidium pullulans var. subglaciale EXF-2481	1043005
Auran1	Aureococcus anophagefferens clone 1984	44056
Aurde3_1	Auricularia subglabra v2.0	717982
Auramp1	Auriculariopsis ampla NL-1724 v1.0	97359
Aurvu1	Auriscalpium vulgare FP105234-Sp v1.0	40419
Auxeprot1	Auxenochlorella protothecoides 0710	3075
Babin1	Babjeviella inositovora NRRL Y-12698 v1.0	984486
Bacci1	Backusella circina FSU 941 v1.0	64653
Basun1	Basidioascus undulatus	1230402
Basme2finSC	Basidiobolus meristosporus CBS 931.73 v1.0	423460
Batpra1	Bathycoccus prasinos RCC1105	1075084
Batde5	Batrachochytrium dendrobatidis JAM81 v1.0	684364
Bauco1	Baudoinia compniacensis UAMH 10762 (4089826) v1.0	717646
Beaba1	Beauveria bassiana ARSEF 2860	655819
Bigna1	Bigelowiella natans CCMP2755	753081
Bimnz1	Bimuria novae-zelandiae CBS 107.79 v1.0	147497
Bisnum1	Biscogniauxia nummularia v1.0	97378
Bissp1	Bisporella sp. PMI_857 v1.0	1954211
Bjead1_1	Bjerkandera adusta v1.0	748444
Blatri_F921_1	Blakeslea trispora F921 v1.0	4850
Blatri_F986_2	Blakeslea trispora F986 v1.0	4850
Blatri1	Blakeslea trispora NRRL 2456 v1.0	4850
Arxad1	Blastobotrys (Arxula) adeninivorans	1401090
Blabri1	Blastocladiella britannica v1.0	64508
Blahom1	Blastocystis hominis Singapore isolate B (sub-type 7)	12968
Blade1	Blastomyces dermatitidis SLH14081	559298
Blugr2	Blumeria graminis f. sp. hordei DH14	546991
BlugrR1_1	Blumeria graminis f. sp. hordei Race1	62688
Blugra1	Blumeria graminis f. sp. tritici 96224	1268274
Blyhe1	Blyttiomyces helicus single-cell v1.0	388810
Boeex1	Boeremia exigua MPI-SDFR-AT-0100 v1.0	749465
Bolvit1	Bolbitius vitellinus SZMC-NL-1974 v1.0	34439
Boled1	Boletus edulis v1.0	1328754
Bombom1	Bombardia bombarda SMH3391-2 v1.0	252184
Botbo1	Botryobasidium botryosum v1.0	930990
Botdo1_1	Botryosphaeria dothidea	55169
Botmuc1	Botryozyma mucatilis CBS 9042 v1.0	280465
Botci1	Botrytis cinerea v1.0	40559
Brafl1	Branchiostoma floridae	7739
Bulin1	Bulgaria inquinans CBS118.31 v1.0	73172
Byssp1	Byssochlamys spectabilis No. 5	1356009
Bysci1	Byssothecium circinans CBS 675.92 v1.0	147558
Cadsp1	Cadophora sp. DSE1049 v1.0	1485229
Caecom1	Caecomyces churrovis A v1.0	1907482
Calor1	Caliciopsis orientalis	380014
Calco1	Calocera cornea v1.0	1353952
Calvi1	Calocera viscosa v1.0	1330018
Calful1	Caloscypha fulgens ATCC 42695 v1.0	47187
Calpu1	Calosphaeria pulchella	312312
Canalb1	Candida albicans SC5314	237561
Canar1	Candida arabinofermentans NRRL YB-2248 v1.0	983967
Canta1	Candida tanzawaensis NRRL Y-17324 v1.0	984487
Cante1	Candida tenuis NRRL Y-1498 v1.0	590646
Cananz1	Cantharellus anzutake C23 v1.0	36065
Capca1	Capitella sp. I ESC-2004	283909
Capcor1	Capronia coronata CBS 617.96	1182541
Capep1	Capronia epimyces CBS 606.96	1182542
Capse1	Capronia semiimmersa CBS27337	5601
Catan2	Catenaria anguillulae PL171 v2.0	109876
Caupr_SCcomb	Caulochytrium protostelioides ATCC 52028 single-cell v1.0	1555241
Caupr1	Caulochytrium protostelioides ATCC 52028 v1.0	1555241
Cenge3	Cenococcum geophilum 1.58 v2.0	794803
Cepal1_1	Cephaloascus albidus ATCC 66658 v1.0	43958
Cepfr1_1	Cephaloascus fragrans 12-1022 v1.0	27311
Cersp1	Ceraceosorus guamensis MCA 4658 v1.0	1522189
CerAGI	Ceratobasidium sp. (anastomosis group I, AG-I) v1.0	305860
Cercau1	Cercophora caudata CBS 606.72 v1.0	314043
Cernew1	Cercophora newfieldiana SMH2532-1 v1.0	92897
Cersc1	Cercophora scortea SMH4131-1 v1.0	314031
Cerzm1	Cercospora zeae-maydis v1.0	717836
Cercer1	Cerinomyces ceraceus ATCC 56525 v1.0	1175230
Cersu1	Ceriporiopsis (Gelatoporia) subvermispora B	914234
Cerun2	Cerrena unicolor v1.1	1142151
Chafi1	Chaetomidium fimeti CBS 168.71 v1.0	1854472
Chagl_1	Chaetomium globosum v1.0	306901
Chain1	Chaetosphaeria innumera	139949
Chalo1	Chalara longipes BDJ v1.0	1379296
Chiap1	Chionosphaera apobasidialis 52639 v1.0	54742
Chicu1	Chionosphaera cuniculicola CBS10063 v1.0	180810
ChlNC64A_1	Chlorella sp. NC64A	554065
Chocucu1	Choanephora cucurbitarum NRRL2744 (50) v1.0	101091
Chove1	Choiromyces venosus 120613-1 v1.0	1336337
Chylag1	Chytridium lagenaria Arg66 v1.0	64509
Chyhya1	Chytriomyces hyalinus JEL632 v1.0	1907226
Chytri1	Chytriomyces sp. MP 71 v1.0	1882861
Cioin2	Ciona intestinalis v2.0	7719
Cirumb1	Circinella umbellata NRRL1351 v1.0	101103
Clapol1_1	Cladochytrium polystomum WB228 v1.0	1437435
Clagr3	Cladonia grayi Cgr/DA2myc/ss v2.0	27339
Claba1	Cladophialophora bantiana CBS 173.52	1442370
Claca1	Cladophialophora carrionii CBS 160.54	1279043
Claim1	Cladophialophora immunda CBS83496	569365
Claps1	Cladophialophora psammophila CBS 110553	1182543
Claye1	Cladophialophora yegresii CBS 114405	1182544
Clabul1	Cladorrhinum bulbillosum DJ3 v1.0	585595
Clafu1	Cladosporium fulvum v1.0	5499
Clasph1	Cladosporium sphaerospermum UM 843	92950
Clael1	Clathrospora elynae CBS 161.51 v1.0	706981
Clapy1	Clavicorona pyxidata HHB10654 v1.0	48021
Clalu1_2	Clavispora lusitaniae ATCC 42720	306902
ClaPMI390	Clavulina sp. PMI_390 v1.0	1486700
Clibor1	Climacocystis borealis CliBor001 v1.0	239101
Cligib1	Clitocybe gibba IJFM A808 v1.0	378275
Cloaq1	Clohesyomyces aquaticus v1.0	1231657
Cloro1	Clonostachys rosea CBS125111 v1.0	29856
Cocim1	Coccidioides immitis RS	246410
Cocba1	Coccodinium bartschii CBS 121709 v1.0	54530
Cocst1	Coccomyces strobi CBS 202.91 v1.0	380015
Coc_C169_1	Coccomyxa sp. C-169	574566
Cocca1	Cochliobolus carbonum 26-R-13 v1.0	930089
CocheC4_1	Cochliobolus heterostrophus C4 v1.0	5016
CocheC5_3	Cochliobolus heterostrophus C5 v2.0	701091
Coclu2	Cochliobolus lunatus m118 v2.0	977863
Cocmi1	Cochliobolus miyabeanus ATCC 44560 v1.0	930090
Cocsa1	Cochliobolus sativus ND90Pr v1.0	665912
Cocvi1	Cochliobolus victoriae FI3 v1.0	930091
Coemoj1	Coemansia mojavensis RSA 71 v1.0	4864
Coere1	Coemansia reversa NRRL 1564 v1.0	763665
Coespi1	Coemansia spiralis RSA 1278 v1.0	417178
Cokrec1	Cokeromyces recurvatus NRRL 2243 v1.0	90255
Colab1	Colletotrichum abscissum IMI 504890	1671311
Colac2	Colletotrichum acutatum CBS 112980 v2.0	27357
Colca1	Colletotrichum caudatum CBS131602 v1.0	5460
Colce1	Colletotrichum cereale CBS 129662 v1.0	343994
Colch1	Colletotrichum chlorophyti NTL11	708187
Colco1	Colletotrichum costaricense IMI 309622	1209916
Colcu1	Colletotrichum cuscutae IMI 304802	1209917
Coler1	Colletotrichum eremochloae CBS129661 v1.0	1173702
Colfa1	Colletotrichum falcatum MAFF306170 v1.0	129314
Colfi1	Colletotrichum fioriniae PJ7	1445577
Colgo1	Colletotrichum godetiae CBS 193.32 v1.0	1209918
Colgr1	Colletotrichum graminicola M1.001	645133
Colhig2	Colletotrichum higginsianum IMI 349063	759273
Colin1	Colletotrichum incanum MAFF 238712	1573173
Collu1	Colletotrichum lupini CBS 109225 v1.0	145971
Collup1	Colletotrichum lupini IMI 504893	145971
Colme1	Colletotrichum melonis CBS 134730	1209925
Colna1	Colletotrichum navitas CBS125086 v1.0	681940
Colny1	Colletotrichum nymphaeae SA-01	1460502
Colorb1	Colletotrichum orbiculare 104-T	5465
Color1	Colletotrichum orchidophilum IMI 309357	1209926
Colpa1	Colletotrichum paranaense IMI 384185	1914294
Colph1	Colletotrichum phormii CBS102054 v1.0	359342
Colsa1	Colletotrichum salicis CBS607.94	1209931
Colsi1	Colletotrichum simmondsii CBS122122	703756
Colso1	Colletotrichum somersetensis CBS 131599 v1.0	1500509
Colsp1	Colletotrichum sp. CBS 101611	34409
Colsu1	Colletotrichum sublineola CBS 131301 v1.0	1173701
Colta1	Colletotrichum tamarilloi CBS 129955	1209934
Colto1	Colletotrichum tofieldiae 0861	708197
Coltof1	Colletotrichum tofieldiae CBS 168.49	708197
Colzo1	Colletotrichum zoysiae MAFF235873 v1.0	1216348
Conco1	Conidiobolus coronatus NRRL28638 v1.0	796925
Conth1	Conidiobolus thromboides FSU 785 v1.0	1314799
Pilidi1	Coniella lustricola B22-T-1 v1.0	172190
Conli1	Coniochaeta ligniaria CBS 111746	177197
Conlig1	Coniochaeta ligniaria NRRL 30616 v1.0	177197
Conioc1	Coniochaeta sp. 2T2.1 v1.0	1571157
ConPMI546	Coniochaeta sp. PMI_546 v1.0	1450552
Conol1	Coniophora olivacea MUCL 20566 v1.0	85977
Conpu1	Coniophora puteana v1.0	741705
Conap1	Coniosporium apollinis CBS 100218	1168221
Copang1	Coprinellus angulatus DOB1924 v1.0	980116
Copmic2	Coprinellus micaceus FP101781 v2.0	71717
Coppel1	Coprinellus pellucidus v1.0	575509
Copci1	Coprinopsis cinerea	5346
Copci_AmutBmut1	Coprinopsis cinerea AmutBmut pab1-1 v1.0	1132390
Copmar1	Coprinopsis marcescibilis CBS121175 v1.0	230819
Copscl1	Coprinopsis sclerotiger v1.0	71723
Cormi1	Cordyceps militaris CM01	983644
Corma2	Corollospora maritima CBS 119819 v2.0	45810
Corgl3	Cortinarius glaucopus AT 2004 276 v2.0	1149754
Corca1	Corynespora cassiicola CCP v1.0	59586
Crafun1	Crassisporium funariophilum DOB1098 v1.0	1954473
Creces1	Crepidotus cesatii CBS 511.95 v1.0	110238
Crevar1	Crepidotus variabilis CBS 506.95 v1.0	179855
Crison1	Cristinia sonorae KKN 215 v1.0	1940300
Croqu1	Cronartium quercuum f. sp. fusiforme G11 v1.0	708437
Crula1	Crucibulum laeve CBS 166.37 v1.0	68775
Crypa2	Cryphonectria parasitica EP155 v2.0	660469
Crycu1	Cryptococcus curvatus ATCC 20509 v1.0	57679
Cryne_H99_1	Cryptococcus neoformans var. grubii H99	235443
Cryne_JEC21_1	Cryptococcus neoformans var neoformans JEC21	214684
Cryte1	Cryptococcus terricola JCM 24523 v1.0	104414
Cryvi1	Cryptococcus vishniacii v1.0	89929
Crywi1	Cryptococcus wieringae v1.0	104416
Crypo1	Cryptodiaporthe populea CFL2025 v1.0	940279
Crypto1	Cryptodiaporthe sp. AZ0812 v1.0	1907526
Crypto2293_1	Cryptophyceae sp. CCMP2293 v1.0	697907
Cucbe1	Cucurbitaria berberidis CBS 394.84 v1.0	45142
Cunech1	Cunninghamella echinulata NRRL 1382 v1.0	76405
Cyastr2	Cyathus striatus AH 40144 v1.0	68777
Cybja1	Cyberlindnera jadinii NRRL Y-1542 v1.0	983966
Cylto1	Cylindrobasidium torrendii FP15055 v1.0	394432
Cypeu1	Cyphellophora europaea CBS 101466	1220924
Cysmur1	Cystostereum murrayi CysMur001 v1.0	467946
Cytmel1	Cytidiella melzeri FP 102339 v1.0	1883072
Cytch1	Cytospora chrysosperma CFL2056 v1.0	252740
Dacsp1	Dacryopinax primogenitus DJM 731 SSP1 v1.0	1858805
Daces1	Dactylonectria estremocensis MPI-CAGE-AT-0021 v1.0	1079267
Dacma1	Dactylonectria macrodidyma MPI-CAGE-AT-0147 v1.0	307937
Daequ1	Daedalea quercina v1.0	1314783
DalEC12_1	Daldinia eschscholzii EC12 v1.0	1001832
Dappu1	Daphnia pulex	6669
Debha1	Debaryomyces hansenii	284592
Decga1	Decorospora gaudefroyi v1.0	184978
Dekbr2	Dekkera bruxellensis CBS 2499 v2.0	747657
Delco1	Delitschia confertaspora ATCC 74209 v1.0	1504671
Delst1	Delphinella strobiligena CBS 735.71 v1.0	147560
Denbi1	Dendrothele bispora CBS 962.96 v1.0	1314803
Denna1	Dendryphion nanum MPI-CAGE-CH-0243 v1.0	256645
Densp1	Dentipellis sp. KUC8613 v1.0	1883078
Diaam1	Diaporthe ampelina UCDDA912	1214573
Dicsqu463_1	Dichomitus squalens CBS463.89 v1.0	114155
Dicsqu464_1	Dichomitus squalens CBS464.89 v1.0	114155
Dicsq1	Dichomitus squalens LYAD-421 SS1 v1.0	732165
Dicsqu18370_1	Dichomitus squalens OM18370.1 v1.0	114155
Dicele1	Dichotomocladium elegans RSA 919- v1.0	101130
Dicpu1	Dictyostelium purpureum QXDP1	5786
Didex1	Didymella exigua CBS 183.55 v1.0	1150837
Didma1	Didymella zeae-maydis 3018	259522
Didsa1	Didymocrea sadasivanii CBS 438.65 v1.0	372059
DimcrSC1	Dimargaris cristalligena RSA 468 single-cell v1.0	215637
Diocr1	Dioszegia cryoxerica v1.0	603311
Dipse1	Diplodia seriata DS831	420778
Disac1	Dissoconium aciculare v1.0	1314786
Dotsy1	Dothidotthia symphoricarpi v1.0	1392245
Dotse1	Dothistroma septosporum NZE10 v1.0	675120
Dunsal1	Dunaliella salina CCAP19-18	3046
Earsca1	Earliella scabrosa CIRM-BRFM 1817 v1.0	239200
Ectsil1	Ectocarpus siliculosus Ec 32	2880
Elsamp1	Elsinoe ampelina CECT 20119 v1.0	302913
EmihuEXTC	Emiliania huxleyi	280463
Emihu1	Emiliania huxleyi	280463
Enccu1	Encephalitozoon cuniculi GB-M1	284813
Enche1	Encephalitozoon hellem ATCC 50504	907965
Encin1	Encephalitozoon intestinalis ATCC 50506	876142
Encro1	Encephalitozoon romaleae SJ-2008	1178016
EndpusZ1	Endocarpon pusillum Z07020	1263415
Entbi1	Enterocytozoon bieneusi H348	481877
Entma1	Entoleuca mammata CFL468 v1.0	97380
Enthel1	Entophlyctis helioformis JEL805 v1.0	281842
Erebi1	Eremomyces bilateralis CBS 781.70 v1.0	1392243
Ashgo1_1	Eremothecium gossypii ATCC 10895	284811
Erynec1	Erysiphe necator c	52586
Eryha1	Erythrobasidium hasegawianum ATCC 9536 v1.0	1397323
Eurhe1	Eurotium rubrum v1.0	1388766
Eutla1	Eutypa lata UCREL1	1287681
Exigl1	Exidia glandulosa v1.0	5219
Exomac1	Exobasidium maculosum A7-4 v1.0	1493668
Exova1	Exobasidium vaccinii MPITM v1.0	1314671
Exoalc1	Exophiala alcalophila ATCC 48519 v1.0	91920
Exoalc1_J33	Exophiala alcalophila J33 v1.0	91920
Exoaq1	Exophiala aquamarina CBS 119918	1182545
Exode1	Exophiala dermatitidis UT8656	858893
Exome1	Exophiala mesophila CBS40295	212818
Exool1	Exophiala oligosperma CBS72588	215243
Exosi1	Exophiala sideris CBS121828	1016849
Exosp1	Exophiala spinifera CBS89968	91928
Exoxe1	Exophiala xenobiotica CBS118157	348802
Felpe1	Fellomyces penicillatus Phaff54-35 v1.0	5610
Fenfe1	Fenestella fenestrata ATCC 66461 v1.0	914049
Fenlin1	Fennellomyces sp. T-0311 v1.0	1329386
Fibra1	Fibroporia radiculosa TFFH 294	1078123
Fibin1	Fibulobasidium inconspicuum Phaff89-39 v1.0	57688
Fibsp1	Fibulorhizoctonia sp. CBS 109695 v1.0	436010
Fishe1	Fistulina hepatica v1.0	1128425
Fomfom1	Fomes fomentarius CIRM-BRFM 1821 v1.0	40442
Fomme1	Fomitiporia mediterranea v1.0	694068
Pipbet1_1	Fomitopsis betulina CIRM-BRFM 1772 v1.1	40450
Fompi3	Fomitopsis pinicola FP-58527 SS1 v3.0	40483
Fomro1	Fomitopsis rosea Sig1Fomros20-ss v1.0	34475
Fonmo1	Fonsecaea monophora CBS 269.37	254056
Fonmu1	Fonsecaea multimorphosa CBS 102226	1442371
Fonnu1	Fonsecaea nubica CBS 269.64	856822
Fonpe1	Fonsecaea pedrosoi CBS 271.37	1442368
Fracy1	Fragilariopsis cylindrus CCMP 1102	186039
Fusco1	Fusarium commune MPI-SDFR-AT-0072 v1.0	249398
Fuseq1	Fusarium equiseti MPI-CAGE-AA-0113 v1.0	61235
Fusfu1	Fusarium fujikuroi IMI 58289	1279085
Fusgr1	Fusarium graminearum v1.0	5518
Fusoxys1	Fusarium oxysporum MPI-CAGE-CH-0212 v1.0	5507
Fusoxy1	Fusarium oxysporum MPI-SDFR-AT-0094 v1.0	5507
Fusox2	Fusarium oxysporum f. sp. lycopersici 4287 v2	426428
Fusps1	Fusarium pseudograminearum CS3096	1028729
Fusre1	Fusarium redolens MPI-CAGE-AT-0023 v1.0	48865
Fusso1	Fusarium solani MPI-SDFR-AT-0091 v1.0	169388
Fustri1	Fusarium tricinctum MPI-SDFR-AT-0044 v1.0	61284
Fustr1	Fusarium tricinctum MPI-SDFR-AT-0068 v1.0	61284
Fusven1	Fusarium venenatum MPI-CAGE-CH-0201 v1.0	56646
Fusve2	Fusarium verticillioides 7600 v2	334819
Gaesem1	Gaertneriomyces semiglobifer Barr 43 v1.0	109897
Gaegr1	Gaeumannomyces graminis var. tritici R3-111a-1	644352
Galma1	Galerina marginata v1.0	685588
Gansp1	Ganoderma sp. 10597 SS1 v1.0	767862
Gaumor1_1	Gautieria morchelliformis GMNE.BST v1.0	112417
Gelte1	Gelasinospora tetrasperma v1.0	94610
Tutorial	Generic tutorial v1.0
Geocar1	Geopyxis carbonaria DOB1671 v1.0	49969
Gigro1	Gigaspora rosea v1.0	44941
Gilper1	Gilbertella persicaria var. persicaria CBS 190.32-T v1.0	101096
Glalo1	Glarea lozoyensis ATCC 20868	1116229
Glopol1	Globomyces pollinis-pini Arg68 v1.0	382532
Glocon1	Gloeopeniophorella convolvens OM19405 v1.0	205761
Glotr1_1	Gloeophyllum trabeum v1.0	670483
Gloac1	Glomerella acutata (Colletotrichum fiorinae MH 18) v1.0	710243
Gloci1	Glomerella cingulata 23 (Colletotrichum gloeosporoides 23) v1.0	474922
Glost2	Glonium stellatum CBS 207.34 v1.0	574774
Golci1	Golovinomyces cichoracearum UCSC1 v1.0	62708
Ganpr1	Gonapodya prolifera v1.0	1123529
Gonbut1	Gongronella butleri v1.0	101105
Gonpec1	Gonium pectorale NIES-2863	33097
Gorhay1	Gorgonomyces haynaldii MP57 v1.0	382530
Greab1	Gremmeniella abietina DAOM 170408 v1.0	127520
Grocl1	Grosmannia clavigera kw1407	655863
Guith1	Guillardia theta CCMP2712	905079
Guyne1	Guyanagaster necrorhiza MCA 3950 v1.0	856835
Gymau1	Gymnascella aurantiaca v1.0	1149896
Gymci1_1	Gymnascella citrina v1.1	37245
Gymch1	Gymnopilus chrysopellus PR-1187 v1.0	1314804
Gymjun1	Gymnopilus junonius AH 44721 v1.0	109634
Gyman1	Gymnopus androsaceus JB14 v1.0	1447940
Gymear1	Gymnopus earleae GB-263.02 v1.0	236213
Gymlu1	Gymnopus luxurians v1.0	944289
Gyrli1	Gyrodon lividus BX v1.0	85971
Gyresc1	Gyromitra esculenta CBS101906 v1.0	33161
Halrad1	Halteromyces radiatus CBS 162.75 v1.0	101107
Hanva1_1	Hanseniaspora valbyensis NRRL Y-1626 v1.1	53685
Hebcy2	Hebeloma cylindrosporum h7 v2.0	686832
Helpul1	Helicostylum pulchrum RSA 2064 v1.0	562976
Helsul1	Heliocybe sulcata OMC1185 v1.0	5364
Helro1	Helobdella robusta	6412
Herpot1_1	Herpotrichia sp. AK1299 v1.0	1907527
Hesve2finisherSC	Hesseltinella vesiculosa NRRL3301 v2.0	101127
Hetan2	Heterobasidion annosum v2.0	747525
Hetpy1	Heterogastridium pycnidioideum ATCC MYA-4631 v1.0	1397325
Hexnit1	Hexagonia nitida CIRM-BRFM 1802 v1.0	1140402
Hisca1	Histoplasma capsulatum NAm1	339724
Hompol1	Homolaphlyctis polyrhiza JEL142 v1.0	1142505
Horac1	Hortaea acidophila CBS 113389 v1.0	245834
Horwer1	Hortaea werneckii EXF-2000 M0 v1.0	91943
Hyabl1	Hyalopycnis blepharistoma ATCC 48560 v1.0	138530
Hyacur1	Hyaloraphidium curvatum SAG235-1 v1.0	82268
Hydpi2	Hydnomerulius pinastri v2.0	994086
Hydfim1	Hydnopolyporus fimbriatus CBS384.51 v1.0	378272
Hydru2	Hydnum rufescens UP504 v2.0	139363
Hygaur1	Hygrophoropsis aurantiaca ATCC 28755 v1.0	72124
Hymrad1	Hymenopellis radicata IJFM A160 v1.0	937743
Hymvar1	Hymenoscyphus varicosporoides PMI_453 v1.0	354079
Hypsu1	Hypholoma sublateritium v1.0	945553
Hypbu1	Hyphopichia burtonii NRRL Y-1933 v1.0	984485
HypCI4A_1	Hypoxylon sp. CI-4A v1.0	1001833
HypCO275_1	Hypoxylon sp. CO27-5 v1.0	1001938
HypEC38_3	Hypoxylon sp. EC38 v3.0	1001937
Hyspu1_1	Hysterium pulicare	100027
Ilyeu1	Ilyonectria europaea MPI-CAGE-AT-0026 v1.0	1079114
Ilyrob1	Ilyonectria robusta PMI_751 v1.0	1079257
Ilysp1	Ilyonectria sp. v1.0	1079114
Irplac1	Irpex lacteus CCBAS Fr. 238 617/93 v1.0	5319
Jaaar1	Jaapia argillacea v1.0	933084
Jamsp1	Jaminaea sp. MCA 5214 v1.0	1569628
Kalpfe1	Kalaharituber pfeilii F3 v1.0	139406
Karrh1	Karstenula rhodostoma CBS 690.94 v1.0	1392251
Kazaf1	Kazachstania africana CBS 2517	1071382
Khuory1	Khuskia oryzae ATCC 28132 v1.0	668251
Kicala1	Kickxella alabastrina RSA 675 v1.0	61397
Klula1	Kluyveromyces lactis	284590
Kocim1	Kockovaella imperatae NRRL Y-17943 v1.0	4999
Kurca1	Kuraishia capsulata CBS 1993	1382522
Lacam2	Laccaria amethystina LaAM-08-1 v2.0	1095629
Lacbi2	Laccaria bicolor v2.0	29883
Lacpsa1	Lactarius psammicola BPL869 v1.0	1907521
Lacqui1	Lactarius quietus S23C v1.0	111141
Lacsub1	Lactifluus subvellereus BPL653 v1.0	1837270
Lacvol1	Lactifluus volemus BPL652 v1.0	71967
Laesu1	Laetiporus sulphureus var. sulphureus v1.0	1314785
Bombar1	Lasiosphaeriaceae sp. AZ0830 v1.0	2184036
Lasmin1	Lasiosphaeria miniovina SMH2392-1A v1.0	92901
Lasov1	Lasiosphaeria ovina CBS 958.72 v1.0	92902
Lashir1	Lasiosphaeris hirsuta SMH4607-1 v1.0	260670
Lashi1	Lasiosphaeris hispida CBS 955.72 v1.0	260671
Laxbic1	Laxitextum bicolor CBS 258.73 v1.0	68771
LecAK0013_1	Lecythophora sp. AK0013 v1.0	1884255
Tralac1	Leiotrametes lactinea CIRM-BRFM 1664 v1.0	1391043
Tramen1	Leiotrametes menziesii CIRM-BRFM 1781 v1.0	2136021
Leisp1	Leiotrametes sp BRFM 1775 v1.0	1513325
Lenvul1	Lentinellus vulpinus AHS73672-sp v1.0	156609
Lenafn1	Lentinula afn. lateritia sp2 HRB7682 ss15 v1.0	40482
Lenedo1	Lentinula edodes Le(Bin) 0899 ss11 v1.0	5353
Lenlat1	Lentinula lateritia RHP3577 ss4 v1.0	40482
Lenrap1	Lentinula raphanica INPA1701G ss19 v1.0	153919
Lenti6_1	Lentinus tigrinus ALCF2SS1-6 v1.0	1328759
Lenti7_1	Lentinus tigrinus ALCF2SS1-7 v1.0	1328758
Sisbr1	Lentinus tigrinus v1.0	5365
Lenfl1	Lentithecium fluviatile v1.0	690899
Phimu1	Leotiomycetes sp. MPI-SDFR-AT-0126 v1.0	1709938
Leppa1	Lepidopterella palustris v1.0	741139
Lepnud1	Lepista nuda CBS 247.69 v1.0	64659
Lepor2	Leptodontidium orchidicola MPI-SDFR-AT-0119 v2.0	75374
Leptod1	Leptodontium sp. PMI_412 v1.0	1485227
Lepmu1	Leptosphaeria maculans	985895
Leugo1_1	Leucoagaricus gongylophorus Ac12	1258663
Leumo1	Leucogyrophana mollusca KUC20120723A-06 v1.0	85980
Leucr1	Leucosporidiella creatinivora 62-1032 v1.0	106004
Liccor1	Lichtheimia corymbifera JMRC:FSU:9682	1263082
Lichy1	Lichtheimia hyalospora v1.0	420593
Linpe1	Linderina pennispora ATCC 12442 v1.0	61395
Linin1	Lindgomyces ingoldianus ATCC 200398 v1.0	673940
Linth1	Lindra thalassiae JK4322 v1.0	45816
Linrh1	Lineolata rhizophorae ATCC 16933 v1.0	578093
Lipst1_1	Lipomyces starkeyi NRRL Y-11557 v1.0	29829
Lizem1	Lizonia empirigonia CBS 542.76 v1.0	1496277
LobpulAf1	Lobaria pulmonaria Africa extracted metagenome v1.0	86794
LobpulSc1	Lobaria pulmonaria Scotland extracted metagenome v1.0	86794
Lobpul1	Lobaria pulmonaria Scotland reference genome v1.0	86794
LobpulSp1	Lobaria pulmonaria Spain extracted metagenome v1.0	86794
LobpulSw1	Lobaria pulmonaria Switzerland extracted metagenome v1.0	86794
Lobtra1	Lobosporangium transversale NRRL 3116 v1.0	64571
Lodelo1	Lodderomyces elongisporus NRRL YB-4239	379508
Lolmi1	Lollipopaia minuta P26; CBS 116597 v1.0	151671
Lopma1	Lophiostoma macrostomum v1.0	1314788
Lopnu1	Lophiotrema nucula CBS 627.86 v1.0	690887
Lopmy1	Lophium mytilinum CBS 269.34 v1.0	390894
Lopnit1_1	Lophodermium nitens PLMe3-1-3 v1.0	190466
Lorju1	Loramyces juncicola 46458 v1.0	132173
Lorma1	Loramyces macrosporus CBS235.53 v1.0	380016
Lotgi1	Lottia gigantea	225164
Lycper1	Lycoperdon perlatum FP-102459-T v1.0	90686
Macfu1	Macrolepiota fuliginosa MF-IS2 v1.0	1400762
Macpha1	Macrophomina phaseolina MPI-SDFR-AT-0080 v1.0	35725
Macph1	Macrophomina phaseolina MS6	1126212
Macan1	Macroventuria anomochaeta CBS 525.71 v1.0	301207
Maggr1	Magnaporthe grisea v1.0	242507
Magpo1	Magnaporthiopsis poae ATCC 64411	644358
Malgl1	Malassezia globosa	425265
Malsy1_1	Malassezia sympodialis ATCC 42132	1230383
Marfi1	Marasmius fiardii PR-910 v1.0	1328755
MarPMI226	Mariannaea sp. PMI_226 v1.0	1896173
Marbr1	Marssonina brunnea f. sp. multigermtubi MB_m1	1072389
Marpt1	Martensiomyces pterosporus CBS 209.56 v1.0	61414
Maseb1	Massarina eburnea CBS 473.64 v1.0	1395130
Masph1	Massariosphaeria phaeospora CBS 611.86 v1.0	100035
Meimi1	Meira miltonrushii MCA 3882 v1.0	1280837
Melap1finSC_191	Melampsora allii-populina 12AY07 v1.0	242475
Mellp2_3	Melampsora larici-populina v2.0	203908
Melli1	Melampsora lini CH5	5261
Melsp1	Melanconium sp. NRRL 54901 v1.0	1155946
Melpu1	Melanomma pulvis-pyrius v1.0	100047
Meltu1	Melanops tulasnei CBS 116805 v1.0	371115
Melti1	Melanospora tiffanyae F1KG0001 v1.0	2038071
Melen1	Melanotaenium endogenum CBS481.91 v1.0	84746
Melbi2	Meliniomyces bicolor E v2.0	1095630
Melva1	Meliniomyces variabilis F v1.0	313359
Mereb1	Meredithblackwellia eburnea MCA 4105 v1.0	1323573
Metac1	Metarhizium acridum CQMa 102	655827
Metro1	Metarhizium robertsii ARSEF 23	655844
Metbi1	Metschnikowia bicuspidata NRRL YB-4993 v1.0	869754
Metbi_SCcomb	Metschnikowia bicuspidata single-cell v1.0	27322
Metfru2	Metschnikowia fructicola 277	178747
Meygui1	Meyerozyma guilliermondii ATCC 6260	294746
Mictr1	Microascus trigonosporus CBS 218.31 v1.0	36921
Micld1	Microbotryum lychnidis-dioicae p1A1 Lamole	683840
Micvi1	Microbotryum violaceum p1A1 Lamole v1.0	683840
Micbo1	Microdochium bolleyi J235TASD1 v1.0	196109
Mictri1	Microdochium trichocladiopsis MPI-CAGE-CH-0230 v1.0	1682393
MicpuN3v2	Micromonas commoda NOUM17 (RCC 299)	296587
MicpuC3v2	Micromonas pusilla CCMP1545	564608
Micca1	Microsporum canis CBS 113480	554155
Micmi1	Microthyrium microscopicum CBS 115976 v1.0	703497
Mixos1	Mixia osmundae IAM 14324 v1.0	34349
Moeaph1	Moesziomyces aphidis DSM 70725	1391700
Monha1	Monacrosporium haptotylum CBS 200.50	1284197
Monpu1	Monascus purpureus v1.0	1149898
Monru1	Monascus ruber NRRL 1597 v1.0	1155947
Monili2	Moniliella sp. MCA 3643 v1.0	1954213
Monpe1_1	Moniliophthora perniciosa FA553	554373
Monneg1	Monoraphidium neglectum SAG 48.87	145388
Monbr1	Monosiga brevicollis	81824
Morco1	Morchella importuna CCBAS932 v1.0	1174673
Morimp1	Morchella importuna SCYDJ1-A1 v1.0	1174673
Morsny1	Morchella snyderi DOB2414 v1.0	1174678
Morel2	Mortierella elongata AG-77 v2.0	310910
Morel_U14_1	Mortierella elongata MPI-CAGE-AA-0104 v1.0	310910
Morhum1	Mortierella humilis PMI_1414 v1.0
Mormin1_1	Mortierella minutissima AD051 v1.0
Mormul1	Mortierella multidivaricata RSA 2152 T v1.0	101098
MorGBAus27b_1	Mortierella sp. GBAus27b v1.0
Morve1	Mortierella verticillata NRRL 6337	1069443
Mrafri1	Mrakia frigida ATCC 22029 v1.0	29902
Mucci2	Mucor circinelloides CBS277.49 v2.0	36080
Kircor1	Mucor circinelloides CBS277.49 v2.0	101140
Zyghet1	Mucor heterogamus NRRL 1489 v1.0	101122
Muloch1	Multifurca ochricompacta BPL690 v1.0	376703
Mutel1	Mutinus elegans ME.BST v1.0	288524
Mychet1	Myceliophthora heterothallica CBS 202.75 v1.0	1149848
Myche1	Myceliophthora heterothallica CBS 203.75 v1.0	1149786
Corsim1	Myceliophthora similis CBS 632.67 v1.0	1403191
Spoth2	Myceliophthora thermophila (Sporotrichum thermophile) v2.0	573729
Mycalb1	Mycena albidolilacea CBHHK002 v1.0	1033008
Mycale1	Mycena alexandri CBHHK200 v1.0	1745969
Mycami1	Mycena amicta BAPX v1.0	380012
Mycbel1	Mycena belliae CBHHK173m v1.0	1033014
Mycrub1	Mycena capillaripes Frankland 9286 v1.0	230804
Myccro1	Mycena crocata CBHHK184 v1.0	220801
Mycepi1	Mycena epipterygia CBHHK145m v1.0	230806
Mycfil1	Mycena filopes CBHHK001 v1.0	858877
Mycflo1	Mycena floridula CBHHK072 v1.0	1033242
Mycgal1	Mycena galopus ATCC-62051 v1.0	1314675
Mychae1	Mycena haematopus CBHHK189 v1.0	230807
Mycreb1	Mycena rebaudengoi CBHHK068 v1.0	1045383
Mycros1	Mycena rosella CBHHK067 v1.0	1033263
Mycsan1	Mycena sanguinolenta CBHHK176m v1.0	230812
Myc59_1	Mycena sp. CBHHK59/15 v1.0	1940295
Mycvit1	Mycena vitilis CBHHK169m v1.0	1033281
Mycgr3	Mycosphaerella graminicola v2.0	1047171
Mycafr1	Mycotypha africana NRRL 2978 v1.0	64632
Myrdu1	Myriangium duriaei CBS 260.36 v1.0	147570
Myrin1	Myrothecium inundatum CBS 120646 v1.0	110576
Mytre1	Mytilinidion resinicola CBS 304.34 v1.0	574789
Myxme1	Myxozyma melibiosi Phaff 52-87 v1.0	54550
Nadfu1	Nadsonia fulvescens var. elongata DSM 6958 v1.0	857566
Naegr1	Naegleria gruberi	5762
Naifl1	Naiadella fluitans ATCC 64713 v1.0	1397326
Nakbac1	Nakaseomyces bacillisporus CBS 7720	51660
Nakdel1	Nakaseomyces delphensis CBS 2170	51657
Nangad1	Nannochloropsis gaditana B-31	72520
Nanoce1779	Nannochloropsis oceanica CCMP1779 v1.0	145522
Nanoce1779_2	Nannochloropsis oceanica CCMP1779 v2.0	145522
Naose1	Naohidea sebacea CBS 8477 (P95) v1.0	112072
Necha2	Nectria haematococca v2.0	660122
Nempa1	Nematocida parisii ERTm1	881290
Nemve1	Nematostella vectensis v1.0	45351
Neosp1	Neocallimastix californiae G1 v1.0	1754190
Neopa1	Neofusicoccum parvum UCRNP2	1287680
Neoirr1	Neolecta irregularis DAH-1 v1.0	48691
Neole1	Neolentinus lepideus v1.0	1314782
Neodi1	Neonectria ditissima R09/05	78410
Neofi1	Neosartorya fischeri NRRL 181	331117
Neucr_trp3_1	Neurospora crassa FGSC 73 trp-3 v1.0	5141
Neucr2	Neurospora crassa OR74A v2.0	367110
Neucr4830_1	Neurospora crassa clade B FGSC 4830 v1.0	5141
Neudi1	Neurospora discreta FGSC 8579 mat A	510953
Neuhi1	Neurospora hispaniola FGSC 10403 v1.0	588809
Neute_matA2	Neurospora tetrasperma FGSC 2508 mat A v2.0
Neute_mat_a1	Neurospora tetrasperma FGSC 2509 mat a v1.0	510952
Nieex1	Niesslia exilis CBS 358.70 v1.0	267680
Nosce1	Nosema ceranae BRL01	578460
Obbri1	Obba rivulosa 3A-2 v1.0	1052685
Obemuc1	Obelidium mucronatum JEL802 v1.0	110081
Ochro2298_1	Ochromonadaceae sp. CCMP2298 v1.0	483371
Ogapa1	Ogataea parapolymorpha DL-1	871575
Hanpo2	Ogataea polymorpha NCYC 495 leu1.1 v2.0	638633
Oidma1	Oidiodendron maius Zn v1.0	913774
Olipa1	Oliveonia pauxilla MPI-PUGE-AT-0066 v1.0	1026881
Ompol1	Omphalotus olearius	1128401
Onnsc1	Onnia scaura P-53A v1.0	1496296
Ophdi1	Ophiobolus disseminans CBS 113818 v1.0	1469910
Ophnu1	Ophiostoma novo-ulmi subsp. novo-ulmi H327	1224258
Ophpic1	Ophiostoma piceae UAMH 11346	1262450
Ophpi1	Ophiostoma piliferum	38032
Orpsp1_1	Orpinomyces sp.	1117330
Ost9901_3	Ostreococcus lucimarinus	242159
OstRCC809_2	Ostreococcus sp. RCC809	385169
Ostta1115_2	Ostreococcus tauri RCC1115 v1.0	70448
Ostta4221_3	Ostreococcus tauri RCC4221 v3.0	70448
Oudmuc1	Oudemansiella mucida CBS 558.79 v1.0	139077
Pacta1_2	Pachysolen tannophilus NRRL Y-2460 v1.2	669874
Bysni1	Paecilomyces niveus CO7 v1.0	5093
Paevar1	Paecilomyces variotii CBS 101075 v1.0	264951
Paevar_HGY_1	Paecilomyces variotii CBS144490 HYG1 v1.0	264951
Panpap1	Panaeolus papilionaceus CIRM-BRFM 715 v1.0	330517
Panst_KUC8834_1_1	Panellus stipticus KUC8834 v1.1	5636
Panst_LUM_1_1	Panellus stipticus LUM v1.0	5636
Panru1	Panus rudis PR-1116 ss-1 v1.0	48022
Parbr1	Paracoccidioides brasiliensis Pb03	482561
Parbra1	Paracoccidioides brasiliensis Pb18	502780
Parsp1	Paraconiothyrium sporulosum AP3s5-JAC2a v1.0	1460663
Parch1	Paraphoma chrysanthemicola MPI-GEGE-AT-0034 v1.0	798071
Parsed1	Paraphysoderma sedebokerense JEL821 v1.0	1500003
Parpar1	Parasitella parasitica v1.0	35722
Patat1	Patellaria atrata v1.0	1346257
Pavlov2436_1	Pavlovales sp. CCMP2436 v1.0	483367
Paxru2	Paxillus adelphus Ve08.2h10 v2.0	463315
Paxam1	Paxillus ammoniavirescens Pou09.2 v1.0	1132860
Paxin1	Paxillus involutus ATCC 200175 v1.0	664439
Pelago2097_1	Pelagophyceae sp. CCMP2097 v1.0	483370
Penant1	Penicillium antarcticum IBT 31811	416450
Penbi1	Penicillium bilaiae ATCC 20851 v1.0	69765
Penbr2	Penicillium brevicompactum 1011305 v2.0	5074
PenbrAgRF18_1	Penicillium brevicompactum AgRF18 v1.0	1392249
Penca1	Penicillium canescens ATCC 10419 v1.0	5083
PenchWisc1_1	Penicillium chrysogenum Wisconsin 54-1255	500485
Pench1	Penicillium chrysogenum v1.0	1353254
Pencop1	Penicillium coprophilum IBT 31321	36646
Pendec1	Penicillium decumbens IBT 11843	69771
Pendi1	Penicillium digitatum PHI26	1170229
Pendig1	Penicillium digitatum Pd1	1170230
Penex1	Penicillium expansum ATCC 24692 v1.0	1314791
Penexp1	Penicillium expansum d1	27334
Penfe1	Penicillium fellutanum ATCC 48694 v1.0	70095
Penfla1	Penicillium flavigenum IBT 14082	254877
Pengl1	Penicillium glabrum DAOM 239074 v1.0	69773
Pengri1	Penicillium griseofulvum PG3	5078
Penita1	Penicillium italicum PHI-1	40296
Penja1	Penicillium janthinellum ATCC 10455 v1.0	1397297
Penla1	Penicillium lanosocoeruleum ATCC 48919 v1.0	1346256
Pennal1	Penicillium nalgiovense FM193	1439352
Penox1	Penicillium oxalicum 114-2	933388
Penpol1	Penicillium polonicum IBT 4502	60169
Penra1	Penicillium raistrickii ATCC 10490 v1.0	1392252
Pensol1	Penicillium solitum IBT 29525	60172
Penste1	Penicillium steckii IBT 24891	303698
Pensub1	Penicillium subrubescens FBCC1632 / CBS132785	1316194
Penswi1	Penicillium swiecickii 182 6C1 v1.0	2136024
Penth1	Penicillium thymicola DAOMC 180753 v1.0	293382
Penvul1	Penicillium vulpinum IBT 29486	29845
Lopni1	Peniophora sp. CONTA v1.0	1897082
Ricme1	Peniophora sp. v1.0	40463
Perma1	Periconia macrospinosa DSE2036 v1.0	97972
Pezech1	Peziza echinospora DOB1120 v1.0	61495
Phaal1	Phaeoacremonium aleophilum UCRPA7	1286976
PhaeoFL0889_1	Phaeoacremonium sp. FL0889 v1.0	1884258
Phatr2_bd	Phaeodactylum tricornutum	2850
Phatr2	Phaeodactylum tricornutum CCAP 1055/1 v2.0	2850
Phach1	Phaeomoniella chlamydospora UCRPC4	158046
Phapla1	Phaeosolenia platensis CBS 268.64 v1.0	269161
PhaPMI808	Phaeosphaeriaceae sp. PMI_808 v1.0	1770614
Phapo1	Phaeosphaeria poagena MPI-PUGE-AT-0046c v1.0	1508275
Phaca1	Phanerochaete carnosa HHB-10118-Sp v1.0	231932
Phchr2	Phanerochaete chrysosporium RP-78 v2.2	5306
Phaart1	Phascolomyces articulosus v1.0	60185
Phefer1	Phellinus ferrugineofuscus SpK3Phefer14 v1.0	167367
Pheign1_1	Phellinus igniarius CCBS 575 v1.0	40472
Pheni1	Phellopilus nigrolimitatus SigPhenig9 v1.0	127956
Phisc1	Phialocephala scopiformis 5WS22E1 v1.0	149040
Phiatt1	Phialophora attae CBS 131958	1664694
Phlbr1	Phlebia brevispora HHB-7030 SS6 v1.0	747484
Phlcen1	Phlebia centrifuga FBCC195	98765
Phlgi1	Phlebiopsis gigantea v1.0	745531
Phoaln1	Pholiota alnicola AH 47727 v1.0	109635
Phocon1	Pholiota conissans CIRM-BRFM 674 v1.0	109636
Phohig1	Pholiota highlandensis v1.0	2066989
Photr1	Phoma tracheiphila IPT5 v1.0	1408161
Phybl2	Phycomyces blakesleeanus NRRL1555 v2.0	4837
PnitS607_1	Phycomyces nitens S607 v1.0	269771
PnitS608_1	Phycomyces nitens S608 v1.0	269771
PnitS609_1	Phycomyces nitens S609 v1.0	269771
Phycap1	Phyllosticta capitalensis CBS 128856 v1.0	121624
Phycit1	Phyllosticta citriasiana v1.0	595635
Phcit1	Phyllosticta citribraziliensis CBS 100098 v1.0	989973
Phycitr1	Phyllosticta citricarpa CBS 127454 v1.0	55181
Phcitr1	Phyllosticta citrichinaensis CBS 130529 v1.0	1130410
Phy27169	Phyllosticta sp. CPC 27169 v1.0	1907483
Phycpc1	Phyllosticta sp. CPC 27913 v1.0	1882840
Phypa1_1	Physcomitrella patens subsp patens v1.1	145481
Phyca11	Phytophthora capsici LT1534 v11.0	4784
Phyci1	Phytophthora cinnamomi var cinnamomi v1.0	622258
Phyinf1	Phytophthora infestans T30-4	403677
Phyra1_1	Phytophthora ramorum v1.1	164328
Physo3	Phytophthora sojae v3.0	67593
Picme2	Pichia membranifaciens v2.0	763406
Picpa1	Pichia pastoris	644223
Picsp_1	Picochlorum sp. SENEW3	1470871
Pieho1_1	Piedraia hortae v1.1	1314780
Pilano1	Pilaira anomala RSA1997 v1.0	64641
Pilumb1	Pilobolus umbonatus NRRL 6349 v1.0	101123
Pilcr1	Piloderma croceum F 1598 v1.0	765440
Pipcy3_1	Piptocephalis cylindrospora RSA 2659 single-cell v3.0	1907219
Piptie1	Piptocephalis tieghemiana RSA 1565 v1.0	1286916
Pirin1	Piriformospora indica DSM 11827 from MPI	1109443
Pirfi3	Piromyces finnis v3.0	1754191
PirE2_1	Piromyces sp. E2 v1.0	73868
Pismi1	Pisolithus microcarpus 441 v1.0	178872
Pisti1	Pisolithus tinctorius Marx 270 v1.0	37468
Plemel1	Plectania melastoma CBS 918.72 v1.0	1280572
Plecu1	Plectosphaerella cucumerina DS2psM2a2 v1.0	40658
Plecuc1	Plectosphaerella cucumerina RP01 v1.0	40658
Plesi1	Pleomassaria siparia v1.0	100044
Pleav1	Pleospora avicennia ATCC 66911 v1.0	193131
Pleery1	Pleurotus eryngii ATCC 90797 v1.0	5323
PleosPC9_1	Pleurotus ostreatus PC9 v1.0	5322
PleosPC15_2	Pleurotus ostreatus PC15 v2.0	1137138
Plicr1	Plicaturopsis crispa v1.0	944288
Plucer1	Pluteus cervinus NL-1719 v1.0	181527
Pneji1	Pneumocystis jirovecii	42068
Pocchl1	Pochonia chlamydosporia 170	1380566
Podan3	Podospora anserina S mat+	515849
Podans1	Podospora anserina mat+ v1.0	5145
Podap1	Podospora appendiculata CBS 314.62 v1.0	314037
Podcur1	Podospora curvicolla TEP21a v1.0	48157
Poddi1	Podospora didyma CBS 232.78 v1.0	330526
Polci1	Polychaeton citri v1.0	705562
Polfu1	Polyplosphaeria fusca CBS 125425 v1.0	682080
Polar1	Polyporus arcularius v1.0	1314778
Polbr1	Polyporus brumalis BRFM 1820 v1.0	139420
Polsqu1	Polyporus squamosus CCBS 676 v1.0	5640
Poptr1_1	Populus trichocarpa v1.1	3694
Porchr1	Porodaedalea chrysoloma FP-135951 v1.0	1330019
Pornie1_2	Porodaedalea niemelaei PN71-100-IP13 v1.0	175858
Porumb1	Porphyra umbilicalis isolate 4086291
PosplRSB12_1	Postia placenta MAD-698-R-SB12 v1.0	670580
Pospl1	Postia placenta MAD 698-R v1.0	104341
Powhir1	Powellomyces hirtus BR81 v1.0	109895
Proin1	Protomyces inouyei	27332
Prola1	Protomyces lactucaedebilis 12-1054 v1.0	56484
Mycfi2	Pseudocercospora (Mycosphaerella) fijiensis v2.0	1873960
Pseel1	Pseudographis elatina	1695903
Pseudest1	Pseudogymnoascus destructans 20631-21	658429
Pseve2	Pseudomassariella vexata CBS 129021 v1.0	1141098
Rhodsp1	Pseudomicrostroma glucosiphilum gen et sp. nov. MCA 4718 v1.0	1684307
Psemu1	Pseudo-nitzschia multiseries CLN-47	37319
Psehy1	Pseudovirgaria hyperparasitica CBS 121739 v1.0	470096
Psean1_1	Pseudozyma antarctica T-34	1151754
Psehu1	Pseudozyma hubeiensis SY62	1305764
Psicub1_1	Psilocybe cubensis v1.0	181762
Psiser1	Psilocybe serbica v1.0	797126
Ptegra1	Pterula gracilis CBS309.79 v1.0	1884261
PuccoNC29_1	Puccinia coronata avenae 12NC29	860303
PuccoSD80_1	Puccinia coronata avenae 12SD80	860303
Pucgr2	Puccinia graminis f. sp. tritici v2.0	56615
Pucstr1	Puccinia striiformis f. sp. tritici 104 E137 A-	1238467
Pucst_PST78_1	Puccinia striiformis f. sp. tritici PST-78 v1.0	1165861
Pucst1	Puccinia striiformis f. sp. tritici PST-130	875184
Puctr1	Puccinia triticina 1-1 BBBD Race 1	630390
Punst1	Punctularia strigosozonata v1.0	741275
Pursp1	Purpureocillium sp. UdeA0106 v1.0	1323837
Pycci1	Pycnoporus cinnabarinus BRFM 137	5643
Pyccin1	Pycnoporus cinnabarinus CIRM-BRFM 50 v1.0	5643
Pycco1	Pycnoporus coccineus BRFM 310 v1.0	158605
Pycco1662_1	Pycnoporus coccineus CIRM1662	158605
Pycpun1	Pycnoporus puniceus CIRM-BRFM 1868 v1.0	571087
Pycsa1	Pycnoporus sanguineus BRFM 1264 v1.0	158606
Pyrly1	Pyrenochaeta lycopersici MPI-SDFR-AT-0127 v1.0	285811
Pyrsp1	Pyrenochaeta sp. DS3sAY3a v1.0	765867
Pyrtt1	Pyrenophora teres f. teres	861557
Pyrtr1	Pyrenophora tritici-repentis	45151
Pyrco1	Pyronema confluens CBS100304	1076935
Radspe1	Radiomyces spectabilis NRRL 2753 v1.0	64574
Ramac1	Ramaria rubella (R. acris) UT-36052-T v1.0	1314676
Rambr1	Ramicandelaber brevisporus CBS 109374 v1.0	304332
Rhesp1	Rhexocercosporidium sp. MPI-PUGE-AT-0058 v1.0	1756112
Rhihy1	Rhizoclosmatium globosum JEL800 v1.0	329046
Rhiso1	Rhizoctonia solani AG-1 IB	1108050
Rhili1	Rhizodiscina lignyota CBS 133067 v1.0	1504668
Rhice1_1	Rhizophagus cerebriforme DAOM 227022 v1.0	658196
Rhidi1	Rhizophagus diaphanus v1.0	1348878
RhiirA1_1	Rhizophagus irregularis A1 v1.0	588596
RhiirA4	Rhizophagus irregularis A4 v1.0	588596
RhiirA5	Rhizophagus irregularis A5 v1.0	588596
RhiirB3	Rhizophagus irregularis B3 v1.0	588596
RhiirC2	Rhizophagus irregularis C2 v1.0	588596
Gloin1	Rhizophagus irregularis DAOM 181602 v1.0	747089
Rhiir2_1	Rhizophagus irregularis DAOM 197198 v2.0	588596
Rhisa1	Rhizopogon salebrosus TDB-379 v1.0	176626
Rhitru1	Rhizopogon truncatus FC74 v1.0	98235
Rhives1	Rhizopogon vesiculosus Smith	180088
Rhivi1	Rhizopogon vinicolor AM-OR11-026 v1.0	1314800
Rhivul1	Rhizopogon vulgaris FC72 v1.0	36057
Rhior3	Rhizopus delemar 99-880 from Broad	246409
Rhimi_ATCC11559_1	Rhizopus microsporus ATCC11559 v1.0	58291
Rhich1	Rhizopus microsporus var. chinensis CCTCC M201021	1271458
Rhimi1_1	Rhizopus microsporus var. microsporus ATCC52813 v1.0	1340429
Rhimi_ATCC52814_1	Rhizopus microsporus var. microsporus ATCC52814 v1.0	58291
Rhier1	Rhizoscyphus ericae UAMH 7357 v1.0	1745343
Rhobut1_1	Rhodocollybia butyracea AH 40177 v1.0	206335
Fomros1	Rhodofomes roseus CIRM-BRFM 1785 v1.0	34475
Rhodia1_1	Rhodosporidium diobovatum 08-225 v1.0	5288
Rhoto_ATCC26217_1	Rhodosporidium toruloides ATCC26217 v1.0	5286
Rhoto_IFO0880_2	Rhodosporidium toruloides IFO0880 v2.0	5286
Rhoto_IFO0880_4	Rhodosporidium toruloides IFO0880 v4.0	5286
Rhoto_IFO0559_1	Rhodosporidium toruloides IFO0559_1	5286
Rhoto_IFO1236_1	Rhodosporidium toruloides IFO1236_1	5286
Rhoto1	Rhodosporidium toruloides NP11	1130832
Rhoglu1	Rhodotorula glutinis v1.0	5535
Rhoba1_1	Rhodotorula graminis strain WP1 v1.1	578459
Rhomi1	Rhodotorula minuta MCA 4210 v1.0	1397322
Rhomuc1	Rhodotorula mucilaginosa ATCC58901 v1.0	5537
RhodotJ31_1	Rhodotorula sp. J31 v1.0	1907212
Rhosp1	Rhodotorula sp. JG-1b	1305733
Rhyru1_1	Rhytidhysteron rufulum	37885
Ricfib1	Rickenella fibula HBK330-10 v1.0	264144
Ricmel1	Rickenella mellea v1.0 (SZMC22713)	50990
Rigmic1	Rigidoporus microporus ED310 v1.0	219653
Rozal1_1	Rozella allomycis CSF55	988480
Rozal_SC1	Rozella allomycis CSF55 single-cell v1.0	281847
Rusbre1	Russula brevipes BPL707 v1.0	98861
Ruscom1	Russula compacta BPL669 v1.0	40490
Rusdis1	Russula dissimulans BPL704 v1.0	258981
Rusoch1	Russula ochroleuca Prilba v1.0	152965
Rusrug1	Russula rugulosa BPL654 v1.0	1897646
Rusvin1	Russula vinacea BPL710 v1.0	517384
Rutfi1	Rutstroemia firma CBS 115.86 v1.0	1490168
Sacpr1	Saccharata proteae CBS 121410 v1.0	131308
SacceM3707_1	Saccharomyces cerevisiae M3707 Dikaryon	1149757
SacceM3836_1	Saccharomyces cerevisiae M3836 v1.0	1162671
SacceM3837_1	Saccharomyces cerevisiae M3837 v1.0	1162672
SacceM3838_1	Saccharomyces cerevisiae M3838 v1.0	1162673
SacceM3839_1	Saccharomyces cerevisiae M3839 v1.0	1162674
Sacce1	Saccharomyces cerevisiae S288C	559292
SacceYB210_1	Saccharomyces cerevisiae YB210 v1.0	4932
Saico1	Saitoella complicata NRRL Y-17804 v1.0	698492
Sakvas1	Saksenaea vasiformis B4078	90258
Sappar1	Saprolegnia parasitica CBS 223.65	695850
Sarco1	Sarcoscypha coccinea ATCC 58028 v1.0	51139
Picst3	Scheffersomyces stipitis NRRL Y-11545 v2.0	322104
Schag1	Schizochytrium aggregatum ATCC 28209	4773
Schco3	Schizophyllum commune H4-8 v3.0	5334
Schco_LoeD_1	Schizophyllum commune Loenen D v1.0	1314666
Schco_TatD_1	Schizophyllum commune Tattone D v1.0	1314663
Schpa1	Schizopora paradoxa KUC8140 v1.0	27342
Schcy1	Schizosaccharomyces cryophilus OY26	653667
Schja1	Schizosaccharomyces japonicus yFS275	402676
Schoc1	Schizosaccharomyces octosporus yFS286	483514
Schpo1	Schizosaccharomyces pombe	4896
Schves1	Schizothecium vesticola SMH3187-1 v1.0	314040
Sclci1	Scleroderma citrinum Foug A v1.0	1036808
Sclhys1_1	Sclerogaster hysterangioides SCL2.BST v1.0	1529657
Sclsan1	Sclerophora sanguinea CBS100924 v1.0	1410009
Sclsc1	Sclerotinia sclerotiorum v1.0	665079
Scysp1_1	Scytinostroma sp. KUC9335 v1.0	1884260
Sebve1	Sebacina vermifera MAFF 305830 v1.0	933852
Selmo1	Selaginella moellendorffii v1.0	88036
Sepsp1	Septobasidium sp. PNB30-8B v1.0	1884257
Sepmu1	Septoria musiva SO2202 v1.0	692275
Seppo1	Septoria populicola v1.0	215467
Serend1	Serendipita sp. 407 v1.0	2136033
Sebvebe1	Serendipita vermifera ssp. bescii NFPB0129 v1.0	109899
Serla_varsha1	Serpula himantioides (S.lacrymans var shastensis) MUCL38935 v1.0	690234
SerlaS7_3_2	Serpula lacrymans S7.3 v2.0	936435
SerlaS7_9_2	Serpula lacrymans S7.9 v2.0	578457
Setho1	Setomelanomma holmii CBS 110217 v1.0	210430
Settu3	Setosphaeria turcica Et28A v2.0	93612
Settur3	Setosphaeria turcica NY001 v2.0	93612
Sirint1	Sirobasidium intermedium CBS7805 v1.0	89935
Sisni1	Sistotremastrum niveocremeum HHB9708 ss-1 1.0	1314777
Sissu1	Sistotremastrum suecicum v1.0	467971
Slopil1	Slooffia pilatii Y-17178 v1.0	106016
SmicuMNP_2	Smittium culicis GSMNP	133412
SmiculW2_1	Smittium culicis ID-206-W2	133412
Smimuc2	Smittium mucronatum ALG-7-W6	133383
Sodal1	Sodiomyces alkalinus v1.0	1302862
Sorbr1	Sordaria brevicollis FGSC1904 v1.0	83679
Sorbi1	Sorghum bicolor	4558
Spalat1	Sparassis latifolia CCMJ1100 v1.0	1202976
Spapa3	Spathaspora passalidarum NRRL Y-27907 v2.0	619300
Spafl1	Spathularia flavida	33158
Sphst1	Sphaerobolus stellatus v1.0	68786
Spifus1	Spinellus fusiger NRRL 22323 v1.0	101115
Spipu1	Spizellomyces punctatus DAOM BR117	645134
Spopa1	Sporidiobolus pararoseus Phaff 68-350 v1.0	5003
Spore1	Sporisorium reilianum SRZ2	999809
Spoli1	Sporobolomyces linderae CBS 7893 v1.0	1397324
Sporo1	Sporobolomyces roseus v1.0	365493
Spoumb1	Sporodiniella umbellata MES 1446 v1.0	101117
Spola1	Sporopachydermia lactativora Phaff 68-199 v1.0	45794
Spofi1	Sporormia fimetaria v1.0	1340428
Stael1	Stachybotrys elegans MPI-CAGE-CH-0235 v1.0	80388
Stano2	Stagonospora nodorum SN15 v2.0	321614
Stasp1	Stagonospora sp. SRC1lsM3a v1.0	765868
Stagr1	Stanjemonium grisellum CBS 655.79 v1.0	73508
Stely1	Stemphylium lycopersici CIDEFI-216	183478
Stehi1	Stereum hirsutum FP-91666 SS1 v1.0	721885
Stobe1	Stomiopeltis betulae CBS114420 v1.0	706121
Sugame1	Sugiyamaella americana NRRL YB-2067 v1.0	796026
Suiame1	Suillus americanus EM31 v1.0	48561
Suiamp1	Suillus ampliporus FC55 v1.0	1912932
Suibr2	Suillus brevipes Sb2 v2.0	1400700
Suicli1	Suillus clintonianus FC179 v1.0	1904413
Suicot1	Suillus cothurnatus VC 1858 v1.0	48568
Suidec1	Suillus decipiens EM49 v1.0	48569
Suigr1	Suillus granulatus EM37 v1.0	48571
Suihi1	Suillus hirtellus EM16 v1.0	279518
Suilu4	Suillus luteus UH-Slu-Lm8-n1 v3.0	930992
Suipic1	Suillus pictus EM44 v1.0	222705
Suisu1	Suillus subalutaceus FC151 v1.0	48586
Suisub1	Suillus subaureus MN1 v1.0	48587
Suitom1	Suillus tomentosus FC115 v1.0	48589
SymretAf1	Symbiochloris reticulata Africa extracted metagenome v1.0	40981
SymretSc1	Symbiochloris reticulata Scotland extracted metagenome v1.0	40981
SymretSp1	Symbiochloris reticulata Spain extracted metagenome v1.0	40981
Dicre1	Symbiochloris reticulata Spain reference genome v1.0	40981
SymretSw1	Symbiochloris reticulata Switzerland extracted metagenome v1.0	40981
Symko1	Symbiotaphrina kochii v1.0	983144
Symat1	Sympodiomyces attinorum NRRL Y-27639 v1.0	254439
Synrac1	Syncephalastrum racemosum NRRL 2496 v1.0	13706
Synfus1	Syncephalis fuscata S228 v1.0	1851187
Synplu1	Syncephalis plumigaleata NRRL S24 v1.0	1851185
Synps1	Syncephalis pseudoplumigaleata Benny S71-1 single-cell v1.0	1712513
Takru4	Takifugu (Fugu) rubripes v4.0	31033
Penac1	Talaromyces aculeatus ATCC 10409 v1.0	1392253
Talabor1	Talaromyces borbonicus CBS 141340	5094
Talma1_2	Talaromyces marneffei ATCC 18224	441960
Talpro1	Talaromyces proteolyticus PMI_201 v1.0	1131652
Talst1_2	Talaromyces stipitatus ATCC 10500	441959
Tapde1_1	Taphrina deformans	1097556
Ternu1	Teratosphaeria nubilosa CBS 116005 v1.0	161662
Terbo2	Terfezia boudieri ATCC MYA-4762 v1.1	82571
Tercla1	Terfezia claveryi T7 v1.0	139407
Tescy1	Testicularia cyperi MCA 3645 v1.0	1882483
Thaoce1	Thalassiosira oceanica CCMP1005	637379
Thaps3_bd	Thalassiosira pseudonana CCMP 1335	296543
Thaps3	Thalassiosira pseudonana CCMP 1335	296543
Thaele1	Thamnidium elegans v1.0	101142
Thasp1	Thamnocephalis sphaerospora RSA 1356 single-cell v1.0	78915
Thacu1	Thanatephorus cucumeris MPI-SDFR-AT-0096 v1.0	107832
Themi1	Thelebolus microsporus ATCC 90970 v1.0	319061
Thest1	Thelebolus stercoreus	46453
Thega1	Thelephora ganbajun P2 v1.0	370292
Theau1	Thermoascus aurantiacus v1.0	1133049
Thelan1	Thermomyces lanuginosus SSBP	5541
Thian1	Thielavia antarctica CBS 123565 v1.0	1450529
Thiap1	Thielavia appendiculata CBS 731.68 v1.0	1384585
Thiar1	Thielavia arenaria CBS 508.74 v1.0	1384583
Thihy1	Thielavia hyrcaniae CBS 757.83 v1.0	1384584
Thite2	Thielavia terrestris v2.0	35720
ThoPMI491_1	Thozetella sp. PMI_491 v2.0	1506992
Tilan2	Tilletiaria anomala UBC 951 v1.0	1037660
Tilalb1	Tilletiopsis albescens v1.0	58915
Tillet1	Tilletiopsis sp. TKC30 v1.0	1954214
Tilwa1	Tilletiopsis washingtonensis MCA 4186 v1.0	58919
Tolinf1	Tolypocladium inflatum NRRL 8044	29910
Torra1	Torpedospora radiata JK5252C v1.0	311114
Canca1	Tortispora caseinolytica Y-17796 v1.0	767744
Torde1	Torulaspora delbrueckii CBS 1146	4950
Totfu1	Tothia fuscella CBS 130266 v1.0	1048955
Trabet1	Trametes betulina CIRM-BRFM 1801 v1.0	5632
Traci1	Trametes cingulata BRFM 1805 v1.0	575983
Tragib1	Trametes gibbosa CIRM-BRFM 1770 v1.0	160864
Tralj1	Trametes ljubarskyi CIRM1659 v1.0	1140396
Tramax1	Trametes maxima CIRM-BRFM 1813 v1.0	259368
Tramey1	Trametes meyenii CIRM-BRFM 1810 v1.0	526243
Trapol1	Trametes polyzona CIRM-BRFM 1798 v1.0	239206
Trapub1	Trametes pubescens FBCC735	154538
Trave1	Trametes versicolor v1.0	717944
Trace1	Trametopsis cervina CIRM-BRFM 1824 v1.0	1111950
Trepe1	Trematosphaeria pertusa CBS 122368 v1.0	390896
Treen1	Tremella encephala 68-887.2 v1.0	71784
Treme1	Tremella mesenterica Fries v1.0	578456
Triab1_1	Trichaptum abietinum v1.0	1356356
Tripra1	Tricharina praecox DOB2270 v1.0	43433
Tribi1	Trichodelitschia bisporula CBS 262.69 v1.0	703511
Trias1	Trichoderma asperellum CBS 433.97 v1.0	1042311
Triasp1	Trichoderma asperellum TR356 v1.0	101201
Triat2	Trichoderma atroviride v2.0	452589
Trici4	Trichoderma citrinoviride TUCIM 6016 v4.0	58853
Trigam1	Trichoderma gamsii T6085	398673
Triha1	Trichoderma harzianum CBS 226.95 v1.0	983964
Trihar1	Trichoderma harzianum TR274 v1.0	5544
Trilo3	Trichoderma longibrachiatum ATCC 18648 v3.0	983965
TrireRUTC30_1	Trichoderma reesei RUT C-30 v1.0	51453
Trire2	Trichoderma reesei v2.0	431241
TriviGv29_8_2	Trichoderma virens Gv29-8 v2.0	413071
Trima3	Tricholoma matsutake 945 v3.0	40145
Tripe1	Trichomonascus petasosporus NRRL YB-2093 v1.0	64416
Trihyb1	Trichophaea hybrida UTF0779 v1.0	47213
Triru1	Trichophyton rubrum CBS 118892	559305
Triver1	Trichophyton verrucosum HKI 0517	663202
Triad1	Trichoplax adhaerens Grell-BS-1999 v1.0	10228
Trias2479	Trichosporon asahii var. asahii CBS 2479	1186058
Trias8904	Trichosporon asahii var. asahii CBS 8904	1220162
Trich1	Trichosporon chiarellii MYA-4694 v1.0	457529
Trigue1	Trichosporon guehoae v1.0	105714
Triol1	Trichosporon oleaginosus IBC0246 v1.0	879819
Trigu1	Trinosporium guianense CBS132537 v1.0	1196434
Triarc1	Triparticalcar arcticum BR59 v1.0	1117335
Trisp1	Tritirachium sp. CBS 265.96 v1.0	1055551
Truan1	Truncatella angustata MPI-SDFR-AT-0073 v1.0	152316
Tryvi1	Trypethelium eluteriae v1.0	1048519
Tubbor1	Tuber borchii Tbo3840 v1.0	42251
Tubme1	Tuber melanosporum Mel28 v1.0	656061
Tulca1	Tulasnella calospora AL13/4D v1.0	1051891
Tulcal1	Tulasnella calospora UAMH 9824 v1.0	156515
Umbisa1	Umbelopsis isabellina AD026 v1.0	91625
Umbra1	Umbelopsis ramanniana AG # v1.0	41833
Umbsp_AD052_1	Umbelopsis sp. nov. AD052 v1.0	1883073
Uncre1	Uncinocarpus reesii UAMH 1704	336963
Unknown_ciliate1	Unknown ciliate v1.0	1
Uropr1	Urocystis primulicola RUB 030670 v1.0	2183100
Usnflo1	Usnea florida ATCC18376 v1.0	111620
Ustvir1	Ustilaginoidea virens	1159556
Usthor1	Ustilago hordei Uh4857_4	1128400
Ustma2_2	Ustilago maydis 521 v2.0	237631
Valla1	Valetoniellopsis laxa CBS 191.97 v1.0	152775
Varmin1	Vararia minispora EC-137 v1.0	1314806
Velabi1	Veluticeps abietina OMC1657 v1.0	941530
Venin1	Venturia inaequalis	5025
Venpi1	Venturia pirina	415593
Verga1	Verruconis gallopava	253628
Veren1	Verruculina enalia CBS 304.66 v1.0	85948
Veral1	Verticillium alfalfae VaMs.102	27335
Verda1	Verticillium dahliae v1.0	27337
Ustsp1	Violaceomyces palustris SA 807 v1.0	1520773
Volvo1	Volvariella volvacea V23	706473
Volca1	Volvox carteri nagariensis	3068
Vuico1	Vuilleminia comedens VcCUCC2015_SSI3 v1.0	47058
Vuicom1	Vuilleminia comedens VcCUCC2015_SSI6 v1.0	47058
Walic1	Wallemia ichthyophaga EXF-994	1299270
Walse1	Wallemia mellicola v1.0	671144
Wesor1	Westerdykella ornata CBS 379.55 v1.0	318751
Wicdo1	Wickerhamiella domercqiae NRRL Y-6692 v1.0	45788
Wican1	Wickerhamomyces anomalus NRRL Y-366-8 v1.0	4927
Wilmi1	Wilcoxina mikolae CBS 423.85 v1.0	43439
Wolco1	Wolfiporia cocos MD-104 SS10 v1.0	81056
Xanpa2	Xanthoria parietina 46-1-SA22 v1.1	714311
Xenvag1	Xenasmatella vaga CBS212.54 v1.0	301416
Xentr4	Xenopus tropicalis v4.1	8364
Xerba1	Xerocomus badius 84.06 v1.0	36058
Xylhyp1	Xylaria hypoxylon OSC100004 v1.0	37992
XylPMI506	Xylariales sp. PMI_506 v1.0	1940296
Xylhe1	Xylona heveae TC161 v1.0	1328760
Yarlip1	Yarrowia lipolytica FKP355 v1.0	4952
Yarli1	Yarrowia lipolytica (strain CLIB122)	284591
Zancul2	Zancudomyces culisetae COL-18-3	1213189
Zasce1	Zasmidium cellare ATCC 36951 v1.0	1080233
Zoorad1	Zoophthora radicans ATCC 208865 v1.0	42210
Zoprh1	Zopfia rhizophila v1.0	160035
Zycmex1	Zychaea mexicana RSA 1403 v1.0	64656
Zyghe1_2	Zygoascus hellenicus Y-7136 v1.0	5621
Zygro1	Zygosaccharomyces rouxii CBS732	4956
Zymar1	Zymoseptoria ardabiliae STIR04_1.1.1	985147
Zymbr1	Zymoseptoria brevis Zb18110	1047168
Zymps1	Zymoseptoria pseudotritici STIR04_2.2.1	985140

## Sheet: Bacteria dataset
Accession ID (NCBI)	Organism	TaxaId
NC_007164	Corynebacterium jeikeium K41	306537
NC_002162	Ureaplasma parvum serovar 3 str. ATCC 700970	273119
NC_002620	Chlamydia muridarum Nigg	243161
NC_002505	Vibrio cholerae Obiovar El Tor str. N1696 I	243277
NC_002737	Streptococcus pyogenes MGAS	160490
NC_002663	Pasteurella multocida subsp. multocida str. Pm70	272843
NC_002662	Lactococcus lactis subsp. lactis Il1403	272623
NC_003028	Streptococcus pneumoniae TIGR4	170187
NC_002696	Caulobacter crescentus CB15	190650
NC_002932	Chlorobium tepidum TLS	194439
NC_003103	Rickettsia conorii str. Malish 7	272944
NC_003098	Streptococcus pneumoniae R6	171101
NC_003869	Thermoanaerobacter tengcongensis MB4	273068
NC_005043	Chlamydophila pneumoniae TW-183	182082
NC_004116	Streptococcus agalactiae 2603V/R	208435
NC_003485	Streptococcus pyogenes MGAS8232	186103
NC_004061	Buchnera aphidicola str. Sg (Schizaphis graminum)	198804
NC_004070	Streptococcus pyogenes MGAS315	198466
NC_004350	Streptococcus mutans UA159	210007
NC_004310	Brucella suis 1330 I	204722
NC_004307	Bifidobacterium longum NCC2705	206672
NC_002950	Porphyromonas gingivalis W83	242619
NC_003361	Chlamydophila caviae GPIC	227941
NC_004461	Staphylococcus epidermidis ATCC 12228	176280
NC_005823	Leptospira interrogans serovar Copenhageni str. Fiocruz L1-130	267671
NC_004545	Buchnera aphidicola str. Bp (Baizongia pistaciae)	224915
NC_006300	Mannheimia succiniciproducens MBEL55E	221988
NC_002971	Coxiella burnetii RSA 493	227377
NC_004668	Enterococcus faecalis V583	226185
NC_004578	[Pseudomonas syringae] pv. tomato str. DC3000	223283
NC_004722	Bacillus cereus ATCC 14579	226900
NC_003997	Bacillus anthracis str. Ames	198094
NC_004917	Helicobacter hepaticus ATCC 51449	235279
NC_005042	Prochlorococcus marinus subsp. marinus str. CCMP1375	167539
NC_002940	[Haemophilus] ducreyi 35000HP	233412
NC_002939	Geobacter sulfurreducens PCA	243231
NC_003909	Bacillus cereus ATCC 10987	222523
NC_002978	Wolbachia endosymbiont of Drosophila melanogaster	163164
NC_006142	Rickettsia typhi str. Wilmington	257363
NC_005362	Lactobacillus johnsonii NCC 533	257314
NC_006932	Brucella abortus biovar str. 9-94 I	262698
NC_005945	Bacillus anthracis str. Sterne	260799
NC_002967	Treponema denticola ATCC 35405	243275
NC_006833	Wolbachia endosymbiont strain TRS of Brugia malayi	292805
NC_006322	Bacillus licheniformis DSM 13 = ATCC 14580	279010
NC_007530	Bacillus anthracis str. 'Ames Ancestor'	261594
NC_006512	Idiomarina loihiensis L2TR	283942
NC_000915	Helicobacter pylori 26695	85962
NC_001263	Deinococcus radiodurans R 1	243230
NC_000919	Treponema pallidum subsp. pallidum str. Nichols	243276
NC_000918	Aquifex aeolicus VF5	224324
NC_001318	Borrelia burgdorferi B3	224326
NC_000117	Chlamydia trachomatis D/UW-3/CX	272561
NC_000922	Chlamydophila pneumoniae CWL029	115713
NC_000921	Helicobacter pylori J99	85963
NC_004344	Wigglesworthia glossinidia endosymbiont of Glossina brevipalpis DNA	36870
NC_010816	Bifidobacterium longum DJO10A	205913
NC_007622	Staphylococcus aureus RF122	273036
NC_007356	Dehalococcoides sp. CBDB	255470
NC_002163	Campylobacter jejuni subsp. jejuni NCTC 11168 = ATCC 700819	192222
NC_004757	Nitrosomonas europaea ATCC 19718	228410
NC_007508	Xanthomonas campestris pv. vesicatoria	316273
NC_008313	Ralstonia eutropha H16 1	381666
NC_008229	Helicobacter acinonychis str. Sheeba	382638
NC_008260	Alcanivorax borkumensis SK2	393595
NC_009332	Streptococcus pyogenes Manfredo	160491
NC_012121	Staphylococcus carnosus subsp. carnosus TM300	396513
NC_009004	Lactococcus lactis subsp. cremoris MG1363	416870
NC_011000	Burkholderia cenocepacia J2315 1	216591
NC_012004	Streptococcus uberis 0140J	218495
NC_017333	Staphylococcus aureus subsp. aureus ST398	523796
NC_002528	Buchnera aphidicola str. APS (Acyrthosiphon pisum)	107806
NC_002678	Mesorhizobium loti MAFF303099 DNA	266835
NC_002745	Staphylococcus aureus subsp. aureus N315 DNA	158879
NC_002758	Staphylococcus aureus subsp. aureus Mu50 DNA	158878
NC_003272	Nostoc sp. PCC 7120 DNA	103690
NC_000911	Synechocystis sp. PCC 6803 DNA	1148
NC_005139	Vibrio vulnificus YJ016 DNA	196600
NC_003155	Streptomyces avermitilis MA-4680 = NBRC 14893 DNA	227882
NC_006361	Nocardia farcinica IFM 10152 DNA	247156
NC_006582	Bacillus clausii KSM-K16 DNA	66692
NC_007168	Staphylococcus haemolyticus JCSC1435 DNA	279808
NC_006347	Bacteroides fragilis YCH46 DNA	295405
NC_007899	Chlamydia felis Fe/C-56 Fe/C-56 DNA	264202
NC_007626	Magnetospirillum magneticum AMB-DNA	342108
NC_007907	Desulfitobacterium hafniense Y5DNA	138119
NC_006576	Synechococcus elongatus PCC 630DNA	269084
NC_007712	Sodalis glossinidius str. 'morsitans' DNA	343509
NC_012491	Brevibacillus brevis NBRC 100599 DNA	358681
NC_010376	Finegoldia magna ATCC 29328 DNA	334413
NC_010793	Orientia tsutsugamushi str. Ikeda DNA	334380
NC_010617	Kocuria rhizophila DC220DNA	378753
NC_012489	Gemmatimonas aurantiaca T-27 DNA	379066
NC_009662	Nitratiruptor sp. SB155-2 genomic DNA	387092
NC_009663	Sulfurovum sp. NBC37-genomic DNA	387093
NC_008512	Candidatus Carsonella ruddii PV DNA	387662
NC_009465	Candidatus Vesicomyosocius okutanii HA DNA	412965
NC_009782	Staphylococcus aureus subsp. aureus Mu3 DNA	418127
NC_009641	Staphylococcus aureus subsp. aureus str. Newman DNA	426430
NC_010729	Porphyromonas gingivalis ATCC 33277 DNA	431947
NC_009937	Azorhizobium caulinodans ORS 57DNA	438753
NC_010804	Burkholderia multivorans ATCC 17616 DNA	395019
NC_011999	Macrococcus caseolyticus JCSC5402 DNA	458233
NC_010296	Microcystis aeruginosa NIES-843 DNA	449447
NC_011565	Candidatus Azobacteroides pseudotrichonymphae genomovar. CFP2 DNA	511995
NC_012796	Desulfovibrio magneticus RS-DNA	573370
NC_012891	Streptococcus dysgalactiae subsp. equisimilis GGS_124 DNA	486410
NC_013854	Azospirillum sp. B510 DNA	137722
NC_013799	Hydrogenobacter thermophilus TK-6 DNA	608538
NC_012522	Rhodococcus opacus B4 DNA	632772
NC_013939	Deferribacter desulfuricans SSMDNA	639282
NC_013715	Rothia mucilaginosa DY-18 DNA	680646
NC_017482	Lactobacillus rhamnosus ATCC 53103 DNA	568703
NC_004663	Bacteroides thetaiotaomicron VPI-5482	226186
NC_002570	Bacillus halodurans C-125 DNA	272558
NC_002491	Chlamydophila pneumoniae J138 genomic DNA	138677
NC_004193	Oceanobacillus iheyensis HTE83DNA	221109
NC_003923	Staphylococcus aureus subsp. aureus MW2 DNA	196620
NC_004606	Streptococcus pyogenes SSI-DNA	193567
NC_004369	Corynebacterium efficiens YS-314 DNA	196164
NC_004113	Thermosynechococcus elongatus BP-	197221
NC_004463	Bradyrhizobium japonicum USDA 110	224911
NC_005125	Gloeobacter violaceus PCC 742	251221
NC_005072	Prochlorococcus marinus MED4	59919
NC_005071	Prochlorococcus marinus MIT9313	74547
NC_002952	Staphylococcus aureus subsp. aureus strain MRSA252	282458
NC_002953	Staphylococcus aureus strain MSSA476	282459
NC_004547	Erwinia carotovora subsp. atroseptica SCRI1043	218491
NC_006274	Bacillus cereus E33L	288681
NC_006270	Bacillus licheniformis ATCC 14580	279010
NC_006086	Streptococcus pyogenes MGAS10394	286636
NC_017382	Helicobacter pylori 51	290847
NC_007292	Candidatus Blochmannia pennsylvanicus str. BPEN	291272
NC_007297	Streptococcus pyogenes MGAS5005	293653
NC_008309	Haemophilus somnus 129PT	205914
NC_006840	Vibrio fischeri ES114 I	312309
NC_006448	Streptococcus thermophilus LMG 18311	264199
NC_006449	Streptococcus thermophilus CNRZ1066	299768
NC_003912	Campylobacter jejuni RM1221	195099
NC_002936	Dehalococcoides mccartyi 195	243164
NC_002976	Staphylococcus epidermidis RP62A	176279
NC_004842	Anaplasma marginale str. St. Maries	234826
NC_002951	Staphylococcus aureus subsp. aureus COL	93062
NC_008710	Borrelia turicatae 91E135	314724
NC_007429	Chlamydia trachomatis A/HAR-13	315277
NC_007109	Rickettsia felis URRWXCal2	315456
NC_007296	Streptococcus pyogenes MGAS6180	319701
NC_007146	Haemophilus influenzae 86-028NP	281310
NC_007716	Aster yellows witches'-broom phytoplasma AYWB	322098
NC_004129	Pseudomonas protegens Pf-5	220664
NC_007204	Psychrobacter arcticus 273-4	259536
NC_007205	Candidatus Pelagibacter ubique HTCC1062	335992
NC_007651	Burkholderia thailandensis E264 I	271848
NC_007940	Rickettsia bellii RML369-C	336407
NC_007298	Dechloromonas aromatica RCB	159087
NC_007335	Prochlorococcus marinus str. NATL2A	59920
NC_007512	Chlorobium luteolum DSM 273	319225
NC_007513	Synechococcus sp. CC9902	316279
NC_007604	Synechococcus elongatus PCC 7942	1140
NC_007354	Ehrlichia canis str. Jake	269484
NC_007514	Chlorobium chlorochromatii CaD3	340177
NC_007520	Thiomicrospira crunogena XCL-2	317025
NC_007516	Synechococcus sp. CC9605	110662
NC_007577	Prochlorococcus marinus str. MIT 9312	74546
NC_007519	Desulfovibrio alaskensis G20	207559
NC_008095	Myxococcus xanthus DK 1622	246197
NC_007432	Streptococcus agalactiae A909	205921
NC_007406	Nitrobacter winogradskyi Nb-255	323098
NC_007404	Thiobacillus denitrificans ATCC 25259	292415
NC_007484	Nitrosococcus oceani ATCC 19707	323261
NC_009614	Bacteroides vulgatus ATCC 8482	435590
NC_009615	Parabacteroides distasonis ATCC 8503	435591
NC_007503	Carboxydothermus hydrogenoformans Z-2901	246194
NC_007498	Pelobacter carbinolicus DSM 2380	338963
NC_007510	Burkholderia lata 1	482957
NC_007575	Sulfurimonas denitrificans DSM 1251	326298
NC_007645	Hahella chejuensis KCTC 2396	349521
NC_007722	Erythrobacter litoralis HTCC2594	314225
NC_008358	Hyphomonas neptunium ATCC 15444	228405
NC_007677	Salinibacter ruber DSM 13855	309807
NC_011969	Bacillus cereus Q1	361100
NC_007643	Rhodospirillum rubrum ATCC 11170	269796
NC_007797	Anaplasma phagocytophilum HZ	212042
NC_007799	Ehrlichia chaffeensis str. Arkansas	205920
NC_007798	Neorickettsia sennetsu strain Miyayama	222891
NC_007984	Baumannia cicadellinicola str. Hc (Homalodisca coagulata)	374463
NC_007775	Synechococcus sp. JA-3-3Ab	321327
NC_007776	Synechococcus sp. JA-2-3B'a(2-13)	321332
NC_008086	Helicobacter pylori HPAG1	357544
NC_007794	Novosphingobium aromaticivorans DSM 12444	279238
NC_007777	Frankia casuarinae	106370
NC_007778	Rhodopseudomonas palustris HaA2	316058
NC_007760	Anaeromyxobacter dehalogenans 2CP-C	290397
NC_007759	Syntrophus aciditrophicus SB	56780
NC_007795	Staphylococcus aureus subsp. aureus NCTC 8325	93061
NC_007793	Staphylococcus aureus subsp. aureus USA300_FPR3757	451515
NC_008021	Streptococcus pyogenes MGAS9429	370551
NC_008022	Streptococcus pyogenes MGAS10270	370552
NC_008023	Streptococcus pyogenes MGAS2096	370553
NC_008024	Streptococcus pyogenes MGAS10750	370554
NC_007802	Jannaschia sp. CCS1	290400
NC_007908	Rhodoferax ferrireducens T118	338969
NC_009659	Janthinobacterium sp. Marseille	375286
NC_007951	Paraburkholderia xenovorans LB400 1	266265
NC_007912	Saccharophagus degradans 2-40	203122
NC_007925	Rhodopseudomonas palustris BisB18	316056
NC_007954	Shewanella denitrificans OS217	318161
NC_007948	Polaromonas sp. JS666	296591
NC_007964	Nitrobacter hamburgensis X14	323097
NC_007969	Psychrobacter cryohalolentis K5	335284
NC_008508	Leptospira borgpetersenii serovar Hardjo-bovis L550 1	355276
NC_008510	Leptospira borgpetersenii serovar Hardjo-bovis JB197 1	355277
NC_008048	Sphingopyxis alaskensis RB2256	317655
NC_008009	Candidatus Koribacter versatilis Ellin345	204669
NC_008044	Ruegeria sp. TM1040	292414
NC_008060	Burkholderia cenocepacia AU 1054 1	331271
NC_008255	Cytophaga hutchinsonii ATCC 33406	269798
NC_008148	Rubrobacter xylanophilus DSM 9941	266117
NC_009009	Streptococcus sanguinis SK36	388919
NC_008254	Chelativorans sp. BNC1	266779
NC_008312	Trichodesmium erythraeum IMS101	203124
NC_008343	Granulibacter bethesdensis CGDNIH1	391165
NC_009879	Rickettsia canadensis str. McKiel	293613
NC_008533	Streptococcus pneumoniae D39	373153
NC_008528	Oenococcus oeni PSU-1	203123
NC_008531	Leuconostoc mesenteroides subsp. mesenteroides ATCC 8293	203120
NC_008532	Streptococcus thermophilus LMD-9	322159
NC_008525	Pediococcus pentosaceus ATCC 25745	278197
NC_008527	Lactococcus lactis subsp. cremoris SK11	272622
NC_008268	Rhodococcus jostii RHA1	101510
NC_008319	Synechococcus sp. CC9311	64471
NC_008322	Shewanella sp. MR-7	60481
NC_008321	Shewanella sp. MR-4	60480
NC_008345	Shewanella frigidimarina NCIMB 400	318167
NC_008346	Syntrophomonas wolfei subsp. wolfei str. Goettingen G311	335541
NC_008347	Maricaulis maris MCS10	394221
NC_008344	Nitrosomonas eutropha C91	335283
NC_008340	Alkalilimnicola ehrlichii MLHE-1	187272
NC_008570	Aeromonas hydrophila subsp. hydrophila ATCC 7966	380703
NC_008435	Rhodopseudomonas palustris BisA53	316055
NC_008576	Magnetococcus marinus MC-1	156889
NC_011566	Shewanella piezotolerans WP3	225849
NC_008536	Candidatus Solibacter usitatus Ellin6076	234267
NC_008711	Paenarthrobacter aurescens TC1	290340
NC_008554	Syntrophobacter fumaroxidans MPOB	335543
NC_008609	Pelobacter propionicus DSM 2379	338966
NC_008599	Campylobacter fetus subsp. fetus 82-40	360106
NC_008610	Candidatus Ruthia magnifica str. Cm (Calyptogena magnifica)	413404
NC_008639	Chlorobium phaeobacteroides DSM 266	290317
NC_009485	Bradyrhizobium sp. BTAi1	288000
NC_008750	Shewanella sp. W3-18-1	351745
NC_008700	Shewanella amazonensis SB2B	326297
NC_008699	Nocardioides sp. JS614	196162
NC_008709	Psychromonas ingrahamii 37	357804
NC_008726	Mycobacterium vanbaalenii PYR-1	350058
NC_008752	Acidovorax citrulli AAC00-1	397945
NC_009446	Dichelobacter nodosus VCS1703A	246195
NC_008705	Mycobacterium sp. KMS	189918
NC_008783	Bartonella bacilliformis KC583	360095
NC_008751	Desulfovibrio vulgaris DP4	391774
NC_008781	Polaromonas naphthalenivorans CJ2	365044
NC_008787	Campylobacter jejuni subsp. jejuni 81-176	354242
NC_008782	Acidovorax sp. JS42	232721
NC_008786	Verminephrobacter eiseniae EF01-2	391735
NC_008789	Halorhodospira halophila SL1	349124
NC_008816	Prochlorococcus marinus str. AS9601	146891
NC_008817	Prochlorococcus marinus str. MIT 9515	167542
NC_008819	Prochlorococcus marinus str. NATL1A	167555
NC_008825	Methylibium petroleiphilum PM1	420662
NC_009328	Geobacillus thermodenitrificans NG80-2	420246
NC_009725	Bacillus amyloliquefaciens subsp. plantarum str. FZB42	326423
NC_009052	Shewanella baltica OS155	325240
NC_009053	Actinobacillus pleuropneumoniae L20 serotype 5b	416269
NC_009091	Prochlorococcus marinus str. MIT 9301	167546
NC_009049	Rhodobacter sphaeroides ATCC 17029 1	349101
NC_009092	Shewanella loihica PV-4	323850
NC_009337	Chlorobium phaeovibrioides DSM 265	290318
NC_009253	Desulfotomaculum reducens MI-1	349161
NC_011420	Rhodospirillum centenum SW	414684
NC_009456	Vibrio cholerae O395 1	345073
NC_009436	Enterobacter sp. 638	399742
NC_009379	Polynucleobacter asymbioticus QLW-P1DMWA-1	312153
NC_009380	Salinispora tropica CNB-440	369723
NC_009566	Haemophilus influenzae PittEE	374930
NC_009567	Haemophilus influenzae PittGG	374931
NC_009437	Caldicellulosiruptor saccharolyticus DSM 8903	351627
NC_009438	Shewanella putrefaciens CN-32	319224
NC_009900	Rickettsia massiliae MTU5	416276
NC_009441	Flavobacterium johnsoniae UW101	376686
NC_009523	Roseiflexus sp. RS-1	357808
NC_010278	Actinobacillus pleuropneumoniae serovar 3 str. JL03	434271
NC_009455	Dehalococcoides mccartyi BAV1	216389
NC_009483	Geobacter uraniireducens Rf4	351605
NC_009511	Sphingomonas wittichii RW1	392499
NC_009486	Thermotoga petrophila RKU-1	390874
NC_009487	Staphylococcus aureus subsp. aureus JH9	359786
NC_009524	Psychrobacter sp. PRwf-1	349106
NC_009616	Thermosipho melanesiensis BI429	391009
NC_009708	Yersinia pseudotuberculosis IP 31758	349747
NC_009633	Alkaliphilus metalliredigens QYMF	293826
NC_009785	Streptococcus gordonii str. Challis substr. CH1	467705
NC_010079	Staphylococcus aureus subsp. aureus USA300_TCH1516	451516
NC_009727	Coxiella burnetii Dugway 5J108-111	434922
NC_009632	Staphylococcus aureus subsp. aureus JH1	359787
NC_009636	Sinorhizobium medicae WSM419	366394
NC_009655	Actinobacillus succinogenes 130Z	339671
NC_011144	Phenylobacterium zucineum HLK1	450851
NC_009654	Marinomonas sp. MWYL1	400668
NC_009664	Kineococcus radiotolerans SRS30216	266940
NC_009665	Shewanella baltica OS185	402882
NC_009674	Bacillus cytotoxicus NVH 391-98	315749
NC_010263	Rickettsia rickettsii str. Iowa	452659
NC_009715	Campylobacter curvus 525.92	360105
NC_009675	Anaeromyxobacter sp. Fw109-5	404589
NC_009719	Parvibaculum lavamentivorans DS-1	402881
NC_009714	Campylobacter hominis ATCC BAA-381	360107
NC_010842	Leptospira biflexa serovar Patoc strain 'Patoc (Ames)' I	355278
NC_010602	Leptospira biflexa serovar Patoc strain 'Patoc (Paris)' I	456481
NC_009783	Vibrio campbellii ATCC BAA-1116 I	338187
NC_009802	Campylobacter concisus 13826	360104
NC_009767	Roseiflexus castenholzii DSM 13941	383372
NC_010546	Cyanothece sp. ATCC 51142 circular	43989
NC_009828	Pseudothermotoga lettingae TMO	416591
NC_009839	Campylobacter jejuni subsp. jejuni 81116	407148
NC_009921	Frankia sp. EAN1pec	298653
NC_009831	Shewanella sediminis HAW-EB3	425104
NC_009925	Acaryochloris marina MBIC11017	329726
NC_011375	Streptococcus pyogenes NZ131	471876
NC_009952	Dinoroseobacter shibae DFL 12	398580
NC_017617	Streptococcus suis GZ1	423211
NC_009881	Rickettsia akari str. Hartford	293614
NC_009882	Rickettsia rickettsii str. 'Sheila Smith'	392021
NC_009883	Rickettsia bellii OSU 85-389	391896
NC_009953	Salinispora arenicola CNS-205	391037
NC_009901	Shewanella pealeana ATCC 700345	398579
NC_009922	Alkaliphilus oremlandii OhILAs	350688
NC_009943	Desulfococcus oleovorans Hxd3	96561
NC_010424	Candidatus Desulforudis audaxviator MP104C	477974
NC_010084	Burkholderia multivorans ATCC 17616 1	395019
NC_010103	Brucella canis ATCC 23365 I	483179
NC_010003	Petrotoga mobilis SJ95	403833
NC_010002	Delftia acidovorans SPH-1	398578
NC_010001	Lachnoclostridium phytofermentans ISDg	357809
NC_010742	Brucella abortus S19 1	430066
NC_010117	Coxiella burnetii RSA 331	360115
NC_009997	Shewanella baltica OS195	399599
NC_010175	Chloroflexus aurantiacus J-10-fl	324602
NC_010169	Brucella suis ATCC 23445 I	470137
NC_012468	Streptococcus pneumoniae 70585	488221
NC_012466	Streptococcus pneumoniae JJA	488222
NC_012467	Streptococcus pneumoniae P1031	488223
NC_012469	Streptococcus pneumoniae Taiwan19F-14	487213
NC_011567	Anoxybacillus flavithermus WK1	491915
NC_010320	Thermoanaerobacter sp. X514	399726
NC_010321	Thermoanaerobacter pseudethanolicus ATCC 33223	340099
NC_010338	Caulobacter sp. K31	366602
NC_010337	Heliobacterium modesticaldum Icestrain Ice1	498761
NC_010334	Shewanella halifaxensis HAW-EB4	458817
NC_012039	Campylobacter lari RM2100	306263
NC_010995	Cellvibrio japonicus Ueda107	498211
NC_010380	Streptococcus pneumoniae Hungary19A-6	487214
NC_010503	Ureaplasma parvum serovar 3 str. ATCC 27815	505682
NC_010511	Methylobacterium sp. 4-46	426117
NC_010519	Haemophilus somnus 2336	228400
NC_010465	Yersinia pseudotuberculosis YPIII	502800
NC_010475	Synechococcus sp. PCC 7002	32049
NC_010508	Burkholderia cenocepacia MC0-3 1	406425
NC_010506	Shewanella woodyi ATCC 51908	392500
NC_011283	Klebsiella variicola strain 342	244366
NC_010483	Thermotoga sp. RQ2	126740
NC_010794	Methylacidiphilum infernorum V4	481448
NC_011229	Borrelia duttonii Ly	412419
NC_011244	Borrelia recurrentis A1	412418
NC_010505	Methylobacterium radiotolerans JCM 2831	426355
NC_010531	Polynucleobacter necessarius subsp. necessarius STIR1	452638
NC_010524	Leptothrix cholodnii SP-6	395495
NC_011072	Streptococcus pneumoniae G54	512566
NC_011527	Coxiella burnetii CbuG_Q212	434923
NC_011528	Coxiella burnetii CbuK_Q154	434924
NC_010556	Exiguobacterium sibiricum 255-15	262543
NC_010551	Burkholderia ambifaria MC40-6 1	398577
NC_010725	Methylobacterium populi BJ001	441620
NC_010571	Opitutus terrae PB90-1	452637
NC_010582	Streptococcus pneumoniae CGSP14	516950
NC_010718	Natranaerobius thermophilus JW/NM-WN-LF	457570
NC_010628	Nostoc punctiforme PCC 73102	63737
NC_010622	Paraburkholderia phymatum STM815 1	391038
NC_010634	Yersinia pseudotuberculosis PB1/+	502801
NC_010681	Paraburkholderia phytofirmans PsJN 1	398527
NC_010644	Elusimicrobium minutum Pei191	445932
NC_010655	Akkermansia muciniphila ATCC BAA-835	349741
NC_010698	Helicobacter pylori Shi470	512562
NC_012026	Anaplasma marginale str. Florida	320483
NC_010730	Sulfurihydrogenibium sp. YO3AOP1	436114
NC_010814	Geobacter lovleyi SZ	398767
NC_010939	Actinobacillus pleuropneumoniae serovar 7 str. AP76	537457
NC_011593	Bifidobacterium longum subsp. infantis ATCC 15697	391904
NC_011004	Rhodopseudomonas palustris TIE-1	395960
NC_010803	Chlorobium limicola DSM 245	290315
NC_011899	Halothermothrix orenii H 168	373903
NC_011027	Chlorobaculum parvum NCIB 8327	517417
NC_011026	Chloroherpeton thalassium ATCC 35110	517418
NC_010831	Chlorobium phaeobacteroides BS1	331678
NC_010830	Candidatus Amoebophilus asiaticus 5a2	452471
NC_011138	Alteromonas mediterranea DE	1774373
NC_012781	[Eubacterium] rectale ATCC 33656	515619
NC_011059	Prosthecochloris aestuarii DSM 271	290512
NC_011060	Pelodictyon phaeoclathratiforme BU-1	324925
NC_011071	Stenotrophomonas maltophilia R551-3	391008
NC_012526	Deinococcus deserti VCD115	546414
NC_011146	Geobacter bemidjiensis Bem	404380
NC_011134	Streptococcus equi subsp. zooepidemicus MGCS10565	552526
NC_011126	Hydrogenobaculum sp. Y04AAS1	380749
NC_011145	Anaeromyxobacter sp. K	447217
NC_011206	Acidithiobacillus ferrooxidans ATCC 53993	380394
NC_013508	Edwardsiella tarda EIB202	498217
NC_011295	Coprothermobacter proteolyticus DSM 5265	309798
NC_011297	Dictyoglomus thermophilum H-6-12	309799
NC_011963	Rhodobacter sphaeroides KD13 1	557760
NC_012559	Laribacter hongkongensis HLHK9	557598
NC_011834	Buchnera aphidicola str. Tuc7 (Acyrthosiphon pisum)	561501
NC_011833	Buchnera aphidicola str. 5A (Acyrthosiphon pisum)	563178
NC_011333	Helicobacter pylori G27	563041
NC_011725	Bacillus cereus B4264	405532
NC_011658	Bacillus cereus AH187	405534
NC_011772	Bacillus cereus G9842	405531
NC_011365	Gluconacetobacter diazotrophicus PAl 5	272568
NC_011386	Oligotropha carboxidovorans OM5 strain OM5	504832
NC_011769	Desulfovibrio vulgaris str. 'Miyazaki F'	883
NC_011728	Borrelia burgdorferi ZS7	445985
NC_012581	Bacillus anthracis str. CDC 684	568206
NC_011498	Helicobacter pylori P12	570508
NC_011761	Acidithiobacillus ferrooxidans ATCC 23270	243159
NC_012730	Rickettsia peacockii str. Rustic	562019
NC_012438	Sulfurihydrogenibium azorense Az-Fu1	204536
NC_012440	Persephonella marina EX-H1	123214
NC_012578	Vibrio cholerae M66-2 I	579112
NC_012582	Vibrio cholerae O395 I	345073
NC_011661	Dictyoglomus turgidum DSM 6724	515635
NC_011663	Shewanella baltica OS223	407976
NC_012115	Nautilia profundicola AmH	598659
NC_011666	Methylocella silvestris BL2	395965
NC_011662	Thauera sp. MZ1T	85643
NC_011773	Bacillus cereus AH820	405535
NC_011726	Cyanothece sp. PCC 8801	41431
NC_011729	Cyanothece sp. PCC 7424	65393
NC_014034	Rhodobacter capsulatus SB 1003	272942
NC_011852	Haemophilus parasuis SH0165	557723
NC_011768	Desulfatibacillum aliphaticivorans strain AK-01	218208
NC_011830	Desulfitobacterium hafniense DCB-2	272564
NC_011831	Chloroflexus aggregans DSM 9485	326427
NC_011901	Thioalkalivibrio sulfidiphilus HL-EbGr7	396588
NC_011916	Caulobacter crescentus NA1000	565050
NC_011886	Pseudarthrobacter chlorophenolicus A6	452863
NC_011884	Cyanothece sp. PCC 7425	395961
NC_011894	Methylobacterium nodulans ORS 2060	460265
NC_012225	Brachyspira hyodysenteriae WA1	565034
NC_011883	Desulfovibrio desulfuricans subsp. desulfuricans str. ATCC 27774	525146
NC_011891	Anaeromyxobacter dehalogenans 2CP-1	455488
NC_012032	Chloroflexus sp. Y-400-fl	480224
NC_011979	Geobacter daltonii FRC-32	316067
NC_012416	Wolbachia sp. wRi	66084
NC_011992	Acidovorax ebreus TPSY	535289
NC_012034	Caldicellulosiruptor bescii DSM 6725	521460
NC_012472	Bacillus cereus 03BB102	572264
NC_013009	Neorickettsia risticii str. Illinois	434131
NC_012483	Acidobacterium capsulatum ATCC 51196	240015
NC_012668	Vibrio cholerae MJ-1236 1	593588
NC_013454	Blattabacterium sp. (Blattella germanica) str. Bge	331104
NC_012846	Bartonella grahamii as4aup	634504
NC_013119	Brucella microti CCM 4915 1	568815
NC_017560	Rickettsia prowazekii Rp22	449216
NC_012659	Bacillus anthracis str. A0248	592021
NC_012779	Edwardsiella ictaluri 93-146	634503
NC_012590	Corynebacterium aurimucosum ATCC 700975	548476
NC_012913	Aggregatibacter aphrophilus NJ8700	634176
NC_012633	Rickettsia africae ESF-5	347255
NC_012673	Exiguobacterium sp. AT1b	360911
NC_012691	Tolumonas auensis DSM 9187	595494
NC_012669	Beutenbergia cavernae DSM 12333	471853
NC_013037	Dyadobacter fermentans DSM 18053	471854
NC_012704	Corynebacterium kroppenstedtii DSM 44385	645127
NC_012803	Micrococcus luteus NCTC 2665	465515
NC_013173	Desulfomicrobium baculatum DSM 4028	525897
NC_013093	Actinosynnema mirum DSM 43827	446462
NC_013124	Acidimicrobium ferrooxidans DSM 10331	525909
NC_013162	Capnocytophaga ochracea DSM 7271	521097
NC_012785	Kosmotoga olearia TBF 19.5.1	521045
NC_012791	Variovorax paradoxus S110 1	543728
NC_012793	Geobacillus sp. WCH70	471223
NC_013172	Brachybacterium faecium DSM 4810	446465
NC_012881	Desulfovibrio salexigens DSM 2638	526222
NC_014041	Zunongwangia profunda SM-A87	655815
NC_012880	Dickeya paradisiaca Ech703	579405
NC_012914	Paenibacillus sp. JDR-2	324057
NC_012918	Geobacter sp. M21	443144
NC_012968	Methylotenera mobilis JLW8	583345
NC_013062	Flavobacteriaceae bacterium 3519-10	531844
NC_012969	Methylovorus glucosetrophus SIP3-4	582744
NC_012985	Candidatus Liberibacter asiaticus str. psy62	537021
NC_017354	Helicobacter pylori 52	684950
NC_013061	Pedobacter heparinus DSM 2366	485917
NC_013170	Cryptobacterium curtum DSM 15641	469378
NC_013165	Slackia heliotrinireducens DSM 20476	471855
NC_013192	Leptotrichia buccalis DSM 1135	523794
NC_013169	Kytococcus sedentarius DSM 20547	478801
NC_013132	Chitinophaga pinensis DSM 2588	485918
NC_013131	Catenulispora acidiphila DSM 44928	479433
NC_013161	Cyanothece sp. PCC 8802	395962
NC_013174	Jonesia denitrificans DSM 20603	471856
NC_013166	Kangiella koreensis DSM 16069	523791
NC_013171	Anaerococcus prevotii DSM 20548	525919
NC_013222	Robiginitalea biformata HTCC2501	313596
NC_017285	Chlamydophila pneumoniae LPCoLN	406984
NC_013194	Candidatus Accumulibacter phosphatis clade IIA str. UW-1	522306
NC_013216	Desulfotomaculum acetoxidans DSM 771	485916
NC_013203	Atopobium parvulum DSM 20469	521095
NC_013204	Eggerthella lenta DSM 2243	479437
NC_013205	Alicyclobacillus acidocaldarius subsp. acidocaldarius DSM 446	521098
NC_013223	Desulfohalobium retbaense DSM 5692	485915
NC_013729	Kribbella flavida DSM 17836	479435
NC_013235	Nakamurella multipartita DSM 44233	479431
NC_013517	Sebaldella termitidis ATCC 33386	526218
NC_014010	Candidatus Puniceispirillum marinum IMCC1322	488538
NC_013532	Anaplasma centrale str. Israel	574556
NC_013947	Stackebrandtia nassauensis DSM 44728	446470
NC_013515	Streptobacillus moniliformis DSM 12112	519441
NC_013450	Staphylococcus aureus subsp. aureus ED98	681288
NC_013385	Ammonifex degensii KC4	429009
NC_013421	Pectobacterium parmentieri WPP163	561231
NC_013410	Fibrobacter succinogenes subsp. succinogenes S85	59374
NC_013406	Paenibacillus sp. Y412MC10	481743
NC_013411	Geobacillus sp. Y412MC61	544556
NC_013960	Nitrosococcus halophilus Nc4	472759
NC_013422	Halothiobacillus neapolitanus c2	555778
NC_013440	Haliangium ochraceum DSM 14365	502025
NC_013456	Vibrio antiquarius 1	150340
NC_013501	Rhodothermus marinus DSM 4252	518766
NC_013512	Sulfurospirillum deleyianum DSM 6946	525898
NC_013522	Thermanaerovibrio acidaminovorans DSM 6589	525903
NC_013521	Sanguibacter keddieii DSM 10542	446469
NC_013520	Veillonella parvula DSM 2008	479436
NC_013530	Xylanimonas cellulosilytica DSM 15894	446471
NC_013525	Thermobaculum terrenum ATCC BAA-798 1	525904
NC_013552	Dehalococcoides mccartyi VS	311424
NC_013656	Lactococcus lactis subsp. lactis KF147	684738
NC_013592	Dickeya zeae Ech586	590409
NC_013642	Thermotoga naphthophila RKU-10	590168
NC_013771	Candidatus Atelocyanobacterium thalassa isolate ALOHA	1453429
NC_017340	Staphylococcus aureus 04-02981	703339
NC_013720	Pirellula staleyi DSM 6068	530564
NC_013895	Mageeibacillus indolicus UPII9-5	699246
NC_013739	Conexibacter woesei DSM 14684	469383
NC_013740	Acidaminococcus fermentans DSM 20731	591001
NC_017279	Campylobacter jejuni subsp. jejuni IA3902	567106
NC_013850	Klebsiella variicola At-22	640131
NC_013851	Allochromatium vinosum DSM 180	572477
NC_013889	Thioalkalivibrio sp. K90mix	396595
NC_013890	Dehalococcoides mccartyi GT	633145
NC_013894	Thermocrinis albus DSM 14484	638303
NC_013921	Thermoanaerobacter italicus Ab9	580331
NC_013959	Sideroxydans lithotrophicus ES-1	580332
NC_013943	Denitrovibrio acetiphilus DSM 12809	522772
NC_014103	Bacillus megaterium DSM319	592022
NC_014019	Bacillus megaterium QM B1551	545693
NC_014014	Mycoplasma crocodyli MP145	512564
NC_014011	Aminobacterium colombiense DSM 12261	572547
NC_014008	Coraliomargarita akajimensis DSM 45221	583355
NC_014033	Prevotella ruminicola 23	264731
NC_006138	Desulfotalea psychrophila LSv54	177439
NC_006513	Azoarcus aromaticum EbN	76114
NC_003228	Bacteroides fragilis NCTC 9343	272559
NC_005295	Ehrlichia ruminantium strain Welgevonden	254945
NC_004552	Chlamydophila abortus strain S26/3	218497
NC_007481	Pseudoalteromonas haloplanktis str. TAC125 I	326442
NC_008027	Pseudomonas entomophila str. L48	384676
NC_009138	Herminiimonas arsenicoxydans	204773
NC_009445	Bradyrhizobium sp. ORS278	114615
NC_010694	Erwinia tasmaniensis strain ET1/99 complete	465817
NC_011047	Candidatus Phytoplasma mali strain AT complete	37692
NC_010471	Leuconostoc citreum KM20	349519
NC_020133	Mycobacterium liflandii 128FXT	459424
NC_013198	Lactobacillus rhamnosus GG whole genome sequence	568703
NC_013199	Lactobacillus rhamnosus Lc 705 whole genome sequence	568704
NC_012471	Streptococcus equi subsp. equi 4047	553482
NC_012470	Streptococcus equi subsp. zooepidemicus H70	40041
NC_011900	Streptococcus pneumoniae ATCC 700669	561276
NC_012924	Streptococcus suis SC84	568813
NC_012926	Streptococcus suis BM407	568814
NC_012687	Chlamydia trachomatis B/TZ1A828/OT	672161
NC_012686	Chlamydia trachomatis B/Jali20/OT	580049
NC_017331	Staphylococcus aureus subsp. aureus TW20	663951
NC_013282	Cronobacter turicensis z3032	693216
NC_013716	Citrobacter rodentium ICC168	637910
NC_013798	Streptococcus gallolyticus UCN34	637909
NC_013892	Xenorhabdus bovienii SS-2004	406818
NC_012214	Erwinia pyrifoliae strain Ep1/96 complete	634499
NC_000907	Haemophilus influenzae Rd KW20	71421
NC_004459	Vibrio vulnificus CMCP6 I	216895
NC_005061	Blochmannia floridanus	203907
NC_005955	Bartonella quintana str. Toulouse	283165
NC_005956	Bartonella henselae strain Houston-1	283166
NC_005966	Acinetobacter sp. ADP	62977
NC_006155	Yersinia pseudotuberculosis IP32953 genome	273123
NC_006831	Ehrlichia ruminantium str. Gardel	302409
NC_006832	Ehrlichia ruminantium str. Welgevonden	254945
NC_007618	Brucella melitensis biovar Abortus 2308 I	359391
NC_007963	Chromohalobacter salexigens DSM 3043	290398
NC_008011	Lawsonia intracellularis PHE/MN1-00	363253
NC_008571	Gramella forsetii KT0803 complete circular genome	411154
NC_008702	Azoarcus sp. BH72	62928
NC_009481	Synechococcus WH7803 sequence	32051
NC_009482	Synechococcus sp. RCC307 genomic DNA sequence	316278
NC_009488	Orientia tsutsugamushi Boryong	357244
NC_009613	Flavobacterium psychrophilum JIP02/86	402612
NC_010125	Gluconacetobacter diazotrophicus PAl 5	272568
NC_010162	Sorangium cellulosum 'So ce 56'	448385
NC_010170	Bordetella petrii strain DSM 12804	94624
NC_010280	Chlamydia trachomatis L2b/UCH-1/proctitis	471473
NC_010287	Chlamydia trachomatis 434/Bu	471472
NC_010397	Mycobacterium abscessus	36809
NC_010544	Candidatus Phytoplasma australiense	59748
NC_010545	Corynebacterium urealyticum DSM 7109	504474
NC_010943	Stenotrophomonas maltophilia K279a	522373
NC_014032	Salinibacter ruber M8	761659
NC_008513	Buchnera aphidicola BCc	372461
NC_014006	Sphingobium japonicum UT26S DNA	452662
NC_014012	Shewanella violacea DSS12 DNA	637905
NC_012973	Helicobacter pylori B38	592205
NC_013504	Lactobacillus johnsonii FI9785	633699
NC_011753	Vibrio splendidus LGP32 1	575788
NC_013928	Streptococcus mutans NN2025 DNA	511691
NC_012925	Streptococcus suis P1/7	218494
NC_013949	Helicobacter mustelae 12198	679897
NC_003062	Agrobacterium fabrum str. C58 circular	176299
NC_014148	Planctopirus limnophila DSM 3776	521674
NC_014212	Meiothermus silvanus DSM 9946	526227
NC_014216	Desulfurivibrio alkaliphilus AHT2	589865
NC_014100	Caulobacter segnis ATCC 21756	509190
NC_014169	Bifidobacterium longum subsp. longum JDM301	759350
NC_016582	Streptomyces bingchenggensis BCW-1	749414
NC_014220	Syntrophothermus lipocalidus DSM 12680	643648
NC_014221	Truepera radiovictrix DSM 17093	649638
NC_017434	Chlamydia trachomatis D-EC	759363
NC_014136	Leuconostoc kimchii IMSNU 11154	762051
NC_004342	Leptospira interrogans serovar Lai str. 5660 I	189518
NC_014153	Thiomonas intermedia K12	75379
NC_017439	Chlamydia trachomatis E/150	707184
NC_017429	Chlamydia trachomatis G/9768	707185
NC_017430	Chlamydia trachomatis G/11222	707186
NC_017440	Chlamydia trachomatis G/11074	707187
NC_017431	Chlamydia trachomatis E/11023	707183
NC_014225	Waddlia chondrophila WSU 86-1044	716544
NC_017432	Chlamydia trachomatis G/9301	718219
NC_014168	Segniliparus rotundus DSM 44985	640132
NC_014150	Brachyspira murdochii DSM 12563	526224
NC_014117	Burkholderia sp. CCGE1002 1	640511
NC_014098	Kyrpidia tusciae DSM 2912	562970
NC_014217	Starkeya novella DSM 506	639283
NC_014152	Thermincola potens JR	635013
NC_014209	Thermoanaerobacter mathranii subsp. mathranii str. A3	583358
NC_017436	Chlamydia trachomatis D-LC	759364
NC_014207	Methylotenera versatilis 301	666681
NC_014109	Candidatus Riesia pediculicola USDA	515618
NC_014219	[Bacillus] selenitireducens MLS10	439292
NC_013446	Comamonas thiooxydans	363952
NC_013418	Blattabacterium sp. (Periplaneta americana) str. BPLAN	600809
NC_017355	Helicobacter pylori v225d	637913
NC_014315	Nitrosococcus watsonii C-113	105559
NC_014313	Hyphomicrobium denitrificans ATCC 51888	582899
NC_014314	Dehalogenimonas lykanthroporepellens BL-DC-9	552811
NC_017949	Lactococcus lactis subsp. cremoris NZ9000	746361
NC_014323	Herbaspirillum seropedicae SmR1	757424
NC_014335	Bacillus cereus biovar anthracis str. CI	637380
NC_014330	Brachyspira pilosicoli 95/1000	759914
NC_014363	Olsenella uli DSM 7084	633147
NC_018581	Gordonia sp. KTR9	337191
NC_014365	Desulfarculus baarsii DSM 2075	644282
NC_014364	Sediminispirochaeta smaragdinae DSM 11293	573413
NC_014375	Brevundimonas subvibrioides ATCC 15264	633149
NC_014376	[Clostridium] saccharolyticum WM1	610130
NC_014377	Thermosediminibacter oceani DSM 16646	555079
NC_017338	Staphylococcus aureus subsp. aureus JKD6159	869816
NC_014387	Butyrivibrio proteoclasticus B316 1	515622
NC_014392	Caldicellulosiruptor obsidiansis OB47	608506
NC_014391	Micromonospora aurantiaca ATCC 27029	644283
NC_014394	Gallionella capsiferriformans ES-2	395494
NC_017341	Staphylococcus aureus subsp. aureus str. JKD6008	546342
NZ_CP042804	Pseudomonas amygdali pv. tabaci str. ATCC 11528	573066
NC_020419	Uncultured Termite group bacterium phylotype Rs-D17 DNA	471821
NC_020449	Candidatus Cloacamonas acidaminovorans str. Evry provisional genome sequence from WWEcandidate division	459349
NC_004347	Shewanella oneidensis MR-	211586
NC_012778	[Eubacterium] eligens ATCC 27750	515620
NC_017309	Edwardsiella tarda FL6-60	718251
NC_017448	Fibrobacter succinogenes subsp. succinogenes S85	59374
NC_014494	Streptococcus pneumoniae AP200	574093
NC_014500	Dickeya dadantii 3937	198628
NC_014484	Spirochaeta thermophila DSM 6192	665571
NC_014498	Streptococcus pneumoniae 670-6B	189423
NC_014501	Cyanothece sp. PCC 7822	497965
NC_014506	Sulfurimonas autotrophica DSM 16294	563040
NC_015958	Thermoanaerobacter wiegelii Rt8.B1	697303
NC_017934	Mesotoga prima MesG1.Ag.4.2	660470
NC_017571	Shewanella baltica BA175	693974
NC_015957	Streptomyces violaceusniger Tu 4113	653045
NC_015593	Sphingobium chlorophenolicum L- 1	690566
NC_014538	Thermoanaerobacter sp. X513	573062
NC_014541	Ferrimonas balearica DSM 9799	550540
NC_017357	Helicobacter pylori 908	869727
NC_014539	Burkholderia sp. CCGE1003 1	640512
NC_017280	Campylobacter jejuni subsp. jejuni M1	645464
NC_014560	Helicobacter pylori SJM180	765962
NC_014555	Helicobacter pylori PeCan4	765963
NC_017358	Helicobacter pylori Cuz20	765964
NC_017359	Helicobacter pylori Sat464	794851
NC_014562	Pantoea vagans C9-1	712898
NC_014624	Eubacterium callanderi strain KIST612	53442
NC_014414	Parvularcula bermudensis HTCC2503 strain HTCC2503	314260
NZ_CP009301	Dokdonia sp. MED134	313590
NC_020830	Polaribacter sp. MED152	313598
NC_014472	Maribacter sp. HTCC2170	313603
NC_020802	Psychromonas sp. CNPT3	314282
NC_018721	Psychroflexus torquis ATCC 700755	313595
NC_018286	Phaeobacter inhibens 2.10	383629
NC_018290	Phaeobacter inhibens DSM 17395	391619
NC_015730	Roseobacter litoralis Och 149	391595
NC_020911	Octadecabacter antarcticus 307	391626
NC_020908	Octadecabacter arcticus 238	391616
NZ_CP046035	Pseudomonas coronafaciens pv. oryzae str. 1_6	563797
NC_020995	Enterococcus casseliflavus EC20	565655
NZ_CP007063	Fusobacterium nucleatum subsp. animalis 7_plasmid	457405
NC_017345	Staphylococcus aureus subsp. aureus TCH60 plasmid	548473
NC_022126	Staphylococcus aureus subsp. aureus 55/2053 plasmid	585143
NZ_CP006882	Synechococcus sp. WH 8109	166314
NC_022196	Fusobacterium nucleatum subsp. vincentii 3_1_36A2	469604
NC_022111	Prevotella sp. oral taxon 299 str. F0039 plasmid	575614
NC_017846	Aggregatibacter actinomycetemcomitans D7S-1	694569
NC_016630	Filifactor alocis ATCC 35896	546269
NZ_CP007066	Fusobacterium nucleatum subsp. vincentii 3_1_27 plasmid	469602
NC_015678	Streptococcus parasanguinis ATCC 15912	760570
NC_014618	Enterobacter lignolyticus SCF1	701347
NC_014625	Ketogulonicigenium vulgare Y25	880591
NC_017161	Hydrogenobacter thermophilus TK-6	608538
NC_014623	Stigmatella aurantiaca DW4/3-1	378806
NC_014632	Ilyobacter polytropus DSM 2926	572544
NC_017451	Haemophilus influenzae R2866	262728
NC_017452	Haemophilus influenzae R2846	262727
NC_015174	Rubinisphaera brasiliensis DSM 5305	756272
NC_017445	Erwinia sp. Ejp617	215689
NC_014640	Achromobacter xylosoxidans A8	762376
NC_014664	Rhodomicrobium vannielii ATCC 17100	648757
NC_017310	Desulfovibrio vulgaris RCH1	573059
NC_014666	Frankia inefficax	298654
NC_014656	Bifidobacterium longum subsp. longum BBMN68	890402
NC_014657	Caldicellulosiruptor owensensis OL	632518
NC_014652	Caldicellulosiruptor hydrothermalis 108	632292
NC_014655	Leadbetterella byssophila DSM 17132	649349
NC_014654	Halanaerobium hydrogeniformans	656519
NC_016445	Vibrio cholerae Ostr. 2010EL-1786 1	914149
NC_017418	Borrelia burgdorferi N40	521007
NC_017403	Borrelia burgdorferi JD1	521008
NC_014721	Caldicellulosiruptor kristjanssonii I77R1B	632335
NC_014720	Caldicellulosiruptor kronotskyensis 2002	632348
NZ_CP002007	2 Streptococcus suis 05HAS68	672190
NZ_CP018150	Coxiella burnetii 'MSU Goat Q177'	360116
NC_016023	Bacillus coagulans 36D1	345219
NC_017566	Shewanella putrefaciens 200	399804
NZ_CP005388	Campylobacter jejuni subsp. jejuni CG8421	478547
NC_017316	Enterococcus faecalis OG1RF	474186
NZ_CP021124	Rhizobium sp. Kim5	2020311
NZ_CP020947	Rhizobium sp. CIAT894	2020312
NC_017960	Enterococcus faecium DO	333849
NC_014915	Geobacillus sp. Y412MC52	550542
NC_015222	Nitrosomonas sp. AL212	153948
NC_014973	Geobacter sp. M18	443143
NC_014816	Asticcacaulis excentricus CB 48 1	573065
NZ_CP005986	Acidithiobacillus caldus ATCC 51756	637389
NC_014837	Pantoea sp. At-9b	592316
NC_015675	Mesorhizobium opportunistum WSM2075	536019
NC_016114	Streptomyces pratensis ATCC 33331	591167
NC_021591	Serratia plymuthica 4Rx13	682634
NC_015138	Acidovorax avenae subsp. avenae ATCC 19860	643561
NC_014844	Desulfovibrio aespoeensis Aspo-2	643562
NC_015136	Burkholderia sp. CCGE100 1	640510
NC_015953	Streptomyces sp. SirexAA-E	862751
NC_014834	Rhodopseudomonas palustris DX-1	652103
NC_015673	Corynebacterium resistens DSM 45100	662755
NC_015656	Frankia symbiont of Datisca glomerata	2716812
NC_014836	Desulfurispirillum indicum S5	653733
NC_014815	Micromonospora sp. L5	648999
NC_014828	Ethanoligenens harbinense YUAN-3	663278
NZ_CP029003	Actinobacillus pleuropneumoniae serovar str. 4074	228399
NC_016901	Shewanella baltica OS678	693973
NC_017360	Helicobacter pylori 35A	585535
NC_016631	Granulicella mallensis MP5ACTX8	682795
NC_015064	Granulicella tundricola MP5ACTX9	1198114
NC_014910	Alicycliphilus denitrificans BC	596153
NC_015155	Mycoplasma suis str. Illinois	768700
NZ_CP039373	Synechococcus sp. CB010	232348
NC_014833	Ruminococcus albus 7	697329
NC_014963	Terriglobus saanensis SP1PR4	401053
NC_022546	Plautia stali symbiont DNA	891974
NC_018594	Streptococcus pneumoniae SPNA45	869309
NC_016027	Komagataeibacter medellinensis NBRC 3288 DNA	634177
NC_017563	Streptococcus thermophilus ND03	767463
NC_014733	Methylovorus sp. MP688	887061
NC_014734	Paludibacter propionicigenes WB4	694427
NC_014738	Riemerella anatipestifer DSM 15868	693978
NC_017253	Buchnera aphidicola str. JF99 (Acyrthosiphon pisum)	713601
NC_014758	Calditerrivibrio nitroreducens DSM 19672	768670
NC_014759	Marivirga tractuosa DSM 4126	643867
NC_014774	Candidatus Liberibacter solanacearum CLso-ZC1	658172
NC_014762	Sulfuricurvum kujiense DSM 16994	709032
NC_014761	Oceanithermus profundus DSM 14977	670487
NC_014803	Pseudoalteromonas sp. SM9913 I	234831
NC_017281	Campylobacter jejuni subsp. jejuni S3	718271
NC_016602	Vibrio furnissii NCTC 11218 1	903510
NC_017583	Spirochaeta thermophila DSM 6578	869211
NC_014830	Intrasporangium calvum DSM 43043	710696
NC_014831	Thermaerobacter marianensis DSM 12885	644966
NC_014931	Variovorax paradoxus EPS	595537
NC_017372	Helicobacter pylori India7	907238
NC_017371	Helicobacter pylori Gambia94/24	907240
NC_017362	Helicobacter pylori Lithuania75	907237
NC_017361	Helicobacter pylori SouthAfrica7	907239
NC_014926	Thermovibrio ammonificans HB-1	648996
NC_014925	Staphylococcus pseudintermedius HKU10-03	937773
NC_014923	Mesorhizobium ciceri biovar biserrulae WSM127	765698
NC_014924	Pseudoxanthomonas suwonensis 11-1	743721
NC_014909	Candidatus Blochmannia vafer str. BVAF	859654
NC_014933	Bacteroides helcogenes P 36-108	693979
NC_014935	Nitratifractor salsuginis DSM 16511	749222
NC_014934	Cellulophaga algicola DSM 14237	688270
NC_014962	Isosphaera pallida ATCC 43644	575540
NC_014958	Deinococcus maricopensis DSM 21211	709986
NC_017618	Streptococcus suis JS14	945704
NC_014965	Vibrio vulnificus MO6-24/O I	914127
NC_014974	Thermus scotoductus SA-01	743525
NC_015061	Rahnella sp. Y9602	741091
NC_017567	Streptococcus dysgalactiae subsp. equisimilis ATCC 12394	663954
NC_016803	Desulfovibrio desulfuricans ND132	641491
NC_015144	Weeksella virosa DSM 16922	865938
NZ_CP025395	Staphylococcus aureus O46	948563
NC_017568	Staphylococcus pseudintermedius ED99	984892
NC_015145	Pseudarthrobacter phenanthrenivorans Sphe3	930171
NC_015152	Sphaerochaeta globosa str. Buddy	158189
NC_015161	Deinococcus proteolyticus MRP	693977
NC_015164	Bacteroides salanitronis DSM 18170	667015
NC_015167	Cellulophaga lytica DSM 7489	867900
NC_015172	Syntrophobotulus glycolicus DSM 8271	645991
NC_015177	Pseudopedobacter saltans DSM 12145	762903
NC_015185	Desulfurobacterium thermolithotrophum DSM 11699	868864
NC_016603	Acinetobacter pittii PHEA-2	871585
NC_015470	Chlamydia psittaci 6BC	331636
NZ_CP019725	Xanthomonas perforans 91-118	925776
NC_017374	Helicobacter pylori 2017	985081
NC_017381	Helicobacter pylori 2018	985080
NC_015508	Agrobacterium sp. H13-3 linear	861208
NC_017486	Lactococcus lactis subsp. lactis CV56	929102
NC_015259	Polymorphum gilvum SL003B-26A1	991905
NC_015277	Sphingobacterium sp. 21	743722
NC_015276	Marinomonas mediterranea MMB-1	717774
NC_015278	Aerococcus urinae ACS-120-V-Col10a	866775
NC_015949	Caldicellulosiruptor lactoaceticus 6A	632516
NC_015318	Hippea maritima DSM 10411	760142
NC_015321	Fluviicola taffensis DSM 16823	755732
NC_015379	Pseudomonas brassicacearum subsp. brassicacearum NFM421	994484
NC_015380	Candidatus Pelagibacter sp. IMCC9063	1002672
NC_015385	Treponema succinifaciens DSM 2489	869209
NC_015388	Desulfobacca acetoxidans DSM 11109	880072
NC_015389	Coriobacterium glomerans PW2	700015
NC_015387	Marinithermus hydrothermalis DSM 14884	869210
NC_017188	Bacillus amyloliquefaciens TA208	999891
NC_017449	Francisella cf. novicida 3523	622488
NC_015391	Carnobacterium sp. 17-4	208596
NC_000963	Rickettsia prowazekii str. Madrid E	272947
NC_002937	Desulfovibrio vulgaris str. Hildenborough	882
NC_005296	Rhodopseudomonas palustris CGA009	258594
NC_005070	Synechococcus sp. WH 8102	84588
NC_007973	Cupriavidus metallidurans CH34	266264
NC_004368	Streptococcus agalactiae NEM316	211110
NC_004603	Vibrio parahaemolyticus RIMD 2210633 1	223926
NC_005027	Rhodopirellula baltica SH	243090
NC_005090	Wolinella succinogenes DSM 1740	273121
NC_005126	Photorhabdus luminescens subsp. laumondii TTO	243265
NC_005363	Bdellovibrio bacteriovorus	264462
NC_006156	Borreliella bavariensis PBi linear	290434
NC_008541	Arthrobacter sp. FB24	290399
NC_006370	Photobacterium profundum SS9	298386
NC_008025	Deinococcus geothermalis DSM 11300	319795
NC_014230	Croceibacter atlanticus HTCC2559	216432
NC_007614	Nitrosospira multiformis ATCC 25196	323848
NC_009348	Aeromonas salmonicida subsp. salmonicida A449	382245
NC_010161	Bartonella tribocorum CIP 105476	382640
NC_012962	Photorhabdus asymbiotica ATCC43949	291112
NC_011312	Aliivibrio salmonicida LFI1238	316275
NC_014248	'Nostoc azollae' 0708	551115
NC_015067	Bifidobacterium longum subsp. longum JCM 1217 DNA	565042
NC_015052	Bifidobacterium longum subsp. infantis 157F DNA	565040
NC_014251	Streptococcus pneumoniae TCH8431/19A	525381
NC_014306	Erwinia billingiae strain Eb66complete	634500
NC_015312	Pseudonocardia dioxanivorans CB1190	675635
NC_014659	Rhodococcus equi 103S	685727
NC_014551	Bacillus amyloliquefaciens DSM7	692420
NC_014256	Helicobacter pylori B8	693745
NC_014259	Acinetobacter oleivorans DR1	436717
NC_014355	Candidatus Nitrospira defluvii	330214
NC_014318	Amycolatopsis mediterranei U32	749927
NC_014550	Arthrobacter arilaitensis RE117	861360
NC_014920	Haemophilus influenzae F303	866630
NC_014366	gamma proteobacterium HdN	83406
NC_014722	Burkholderia rhizoxinica HKI 454	882378
NC_014960	Anaerolinea thermophila UNI-DNA	926569
NC_014922	Haemophilus influenzae F3047	935897
NC_014810	Helicobacter felis ATCC 49179 genome	936155
NC_014970	Mycoplasma haemofelis str. Langford 1	941640
NC_015186	Acidiphilium multivorum AIU30DNA	926570
NC_015215	Streptococcus gallolyticus subsp. gallolyticus ATCC BAA-2069 complete sequence	990317
NC_015153	Mycoplasma suis KI3806	708248
NC_007347	Ralstonia eutropha JMP134 1	264198
NC_008390	Burkholderia ambifaria AMMD 1	339670
NC_008577	Shewanella sp. ANA-3 1	94122
NC_008542	Burkholderia cenocepacia HI2424 1	331272
NC_007413	Anabaena variabilis ATCC 29413	240292
NC_015424	Aeromonas veronii B565	998088
NC_015408	Chlamydophila pecorum E58	331635
NC_015434	Verrucosispora maris AB-18-032	263358
NC_017287	Chlamydia psittaci 6BC	331636
NC_017190	Bacillus amyloliquefaciens LL3	1001582
NC_015433	Streptococcus suis ST3	1007064
NC_015422	Alicycliphilus denitrificans K601	596154
NC_017347	Staphylococcus aureus subsp. aureus T0131	1006543
NC_017477	Lactobacillus johnsonii DPC 6026	909954
NC_015436	Sphaerochaeta coccoides DSM 17374	760011
NC_015437	Selenomonas sputigena ATCC 35185	546271
NC_015458	Pusillimonas sp. T7-7	1007105
NC_015460	Gallibacterium anatis UMN179	1005058
NC_017454	Geobacter sulfurreducens KN400	663917
NC_017337	Staphylococcus aureus subsp. aureus ED133	685039
NC_017441	Chlamydia trachomatis Sweden2	634464
NC_016776	Bacteroides fragilis 638R genome	862962
NC_016809	Haemophilus influenzae 10810 genome	862964
NC_015964	Haemophilus parainfluenzae T3T	862965
NC_016620	Bacteriovorax marinus SJ genome	862908
NC_017593	Streptococcus pneumoniae INV200 genome	869216
NC_017592	Streptococcus pneumoniae OXC14	869215
NC_017591	Streptococcus pneumoniae INV104 genome	869269
NC_021006	Streptococcus pneumoniae SPN034156 draft genome	869303
NC_021028	Streptococcus pneumoniae SPN034183 draft genome	869304
NC_021026	Streptococcus pneumoniae SPN994038 draft genome	869306
NC_021005	Streptococcus pneumoniae SPN994039 draft genome	869307
NC_021003	Streptococcus pneumoniae SPN032672 draft genome	869311
NC_021004	Streptococcus pneumoniae SPN033038 draft genome	869312
NC_015638	Lacinutrix sp. 5H-3-7-4	983544
NC_015496	Dokdonia sp. 4H-3-7-5	983548
NC_015499	Thermodesulfobium narugense DSM 14796	747365
NC_015500	Treponema brennaborense DSM 12168	906968
NC_016629	Desulfovibrio africanus str. Walvis Bay	690850
NC_017375	Helicobacter pylori 83	585538
NC_015519	Tepidanaerobacter acetatoxydans Re1	1209989
NC_015520	Mahella australiensis 50-BON	697281
NC_015554	Alteromonas naphthalenivorans strain SN2	715451
NC_015557	Hydrogenobaculum sp. 3684	547143
NC_015556	Pseudomonas fulva 12-X	743720
NC_015558	Streptococcus parauberis KCTC 11537	936154
NC_015942	Acidithiobacillus ferrivorans SS3	743299
NC_015576	Mycobacterium sinense strain JDM601	875328
NC_015564	Hoyosella subflava DQS3-9A1	443218
NC_015566	Serratia sp. AS12	768490
NC_015559	Marinomonas posidonica IVIA-Po-181	491952
NC_015567	Serratia plymuthica AS9	768492
NC_015577	Treponema azotonutricium ZAS-9	545695
NC_015578	Treponema primitia ZAS-2	545694
NC_015563	Delftia sp. Cs1-4	742013
NC_015602	Lactobacillus kefiranofaciens ZW3	1033837
NC_017573	Serratia sp. AS13	768493
NC_015581	Thioalkalimicrobium cyclicum ALM1	717773
NC_015587	Hydrogenobaculum sp. SHO	547145
NC_015588	Isoptericola variabilis 225	743718
NC_017317	Corynebacterium ulcerans 809	945711
NC_015683	Corynebacterium ulcerans BR-AD22	945712
NC_015677	Ramlibacter tataouinensis TTB310	365046
NC_017579	Shewanella baltica OS117	693970
NC_015682	Thermodesulfobacterium geofontis OPF15	795359
NC_015662	Buchnera aphidicola (Cinara tujafilina)	261317
NC_015714	Treponema paraluiscuniculi Cuniculi A	545776
NC_015633	Vibrio anguillarum 775 I	882102
NC_015681	Thermodesulfatator indicus DSM 15286	667014
NC_015707	Pseudothermotoga thermarum DSM 5069	688269
NC_015634	Bacillus coagulans 2-6	941639
NC_015671	Cellulomonas gilvus ATCC 13127	593907
NC_015684	Oligotropha carboxidovorans OM5	504832
NC_017538	Oligotropha carboxidovorans OM4	1031710
NC_015690	Paenibacillus mucilaginosus KNP414	1036673
NC_015696	Francisella sp. TX077308	573569
NC_015711	Myxococcus macrosporus strain HW-1	35
NC_015735	Candidatus Moranella endobia PCIT	903503
NC_015736	Candidatus Tremblaya princeps PCIT	891398
NC_015726	Cupriavidus necator N- 1	1042878
NC_015722	Candidatus Midichloria mitochondrii IricVA	696127
NC_017221	Bifidobacterium longum subsp. longum KACC 91563	1035817
NC_015731	Nitrosomonas sp. Is79A3	261292
NC_015732	Treponema caldarium DSM 7334	744872
NC_017582	Streptococcus equi subsp. zooepidemicus ATCC 35246	1051072
NC_015734	Leuconostoc sp. C2	979982
NC_015759	Weissella koreensis KACC 15510	1045854
NC_017167	Alicyclobacillus acidocaldarius subsp. acidocaldarius Tc-4-1	1048834
NC_017964	Advenella kashmirensis WT001	1036672
NC_015744	Chlamydia trachomatis L2c	887712
NZ_CP023202	Streptomyces xinghaiensis S187	1038929
NC_017186	Amycolatopsis mediterranei S699	713604
NC_017293	Candidatus Tremblaya princeps PCVAL	1053648
NC_015857	Brucella pinnipedialis B2/94 1	520461
NC_015850	Acidithiobacillus caldus SM-1	990288
NC_015856	Collimonas fungivorans Ter331	1005048
NC_015866	Rickettsia heilongjiangensis 054	1032845
NC_017191	Bacillus amyloliquefaciens XH7	1034836
NC_015875	Streptococcus pseudopneumoniae IS7493	1054460
NC_015921	Borreliella bissettii DN127	521010
NC_015914	Cyclobacterium marinum DSM 745	880070
NC_017238	Borrelia afzelii PKo	390236
NC_017251	Brucella suis 1330 I	204722
NC_017243	Brachyspira intermedia PWS/A	1045858
NC_017384	Ketogulonigenium vulgarum WSH-00	759362
NC_015947	Stenotrophomonas maltophilia JV3	868597
NZ_CP007031	Marichromatium purpuratum 984	765910
NC_015945	Muricauda ruestringensis DSM 13258	886377
NC_017378	Helicobacter pylori Puno120	1055528
NC_017379	Helicobacter pylori Puno135	1055529
NC_017376	Helicobacter pylori SNT49	1055530
NC_015968	Enterobacter soli strain LF7a	885040
NC_015966	Rhodothermus marinus SG0.5JP17-172	762570
NC_017138	Bacillus megaterium WSH-002	1006007
NC_015977	Roseburia hominis A2-183	585394
NC_017256	Buchnera aphidicola str. Ak (Acyrthosiphon kondoi)	1005090
NC_017259	Buchnera aphidicola str. Ua (Uroleucon ambrosiae)	1005057
NC_016010	Xanthomonas axonopodis pv. citrumelo F1	981368
NC_017584	Rhodospirillum rubrum F11	1036743
NC_016024	Chloracidobacterium thermophilum B 1	981222
NC_016026	Micavibrio aeruginosavorus ARL-13	856793
NC_016041	Glaciecola nitratireducens FR1064	1085623
NC_017437	Chlamydia trachomatis A2497	580047
NC_016043	Taylorella asinigenitalis MCE3	1008459
NZ_CP007030	Thioalkalimicrobium aerophilum AL3	717772
NZ_CP007029	Thioalkalivibrio paradoxus ARh 1	713585
NC_019897	Thermobacillus composti KWC4	717605
NC_018012	Thiocystis violascens DSM 198	765911
NC_016077	Acidaminococcus intestini RyC-MR95	568816
NC_017596	Streptococcus pyogenes Alab49	487215
NC_016078	Pelagibacterium halotolerans B2	1082931
NC_020541	Rhodanobacter denitrificans strain 2APBS1	666685
NC_016604	Mycobacterium rhodesiae NBB3	710685
NC_021172	Hyphomicrobium denitrificans 1NES1	670307
NC_019973	Mesorhizobium australicum WSM2073	754035
NC_017551	Leptospira interrogans serovar Lai str. IPAV 1	573825
NC_018515	Desulfosporosinus meridiei DSM 13257	768704
NZ_CP007032	Desulfitobacterium metallireducens DSM 15288	871968
NC_017619	Streptococcus suis SS12	1005041
NC_017620	Streptococcus suis D9	1005042
NC_017621	Streptococcus suis D12	1004952
NC_017950	Streptococcus suis ST1	1004951
NC_016146	Blattabacterium sp. (Mastotermes darwiniensis) str. MADAR	1074889
NC_017622	Streptococcus suis A7	993512
NC_021184	Desulfotomaculum gibsoniae DSM 7213	767817
NC_017491	Lactobacillus rhamnosus ATCC 8530	1088720
NC_016148	Thermovirga lienii DSM 17291	580340
NC_016147	Pseudoxanthomonas spadix BD-a59	1045855
NC_016808	Pasteurella multocida 36950	1075089
NC_016805	Leuconostoc mesenteroides subsp. mesenteroides J18	1107880
NC_017095	Fervidobacterium pennivorans DSM 9078	771875
NC_016641	Paenibacillus terrae HPL-003	985665
NZ_HG938370	Burkholderia cenocepacia H11	1055524
NC_016797	Brucella suis VBI22 I	1112912
NC_016621	Blattabacterium sp. (Cryptocercus punctulatus) str. Cpu	1075399
NC_017492	Lactococcus lactis subsp. cremoris A76	1104322
NC_017278	Thermus sp. CCB_US3_UF1	1111069
NC_016593	Geobacillus thermoleovorans CCB_US3_UF5	1111068
NC_016616	Dechlorosoma suillum PS	640081
NC_016633	Sphaerochaeta pleomorpha str. Grapes	158190
NC_016599	Owenweeksia hongkongensis DSM 17368	926562
NC_016941	Staphylococcus argenteus MSHR1132 sequence	985002
NC_016627	Hungateiclostridium clariflavum DSM 19732	720554
NC_016928	Staphylococcus aureus subsp. aureus M013	1118959
NC_017803	Actinoplanes sp. SE50/110	134676
NC_015713	Simkania negevensis Z main	331113
NC_017349	Staphylococcus aureus subsp. aureus LGA25 sequence	985006
NC_016639	Rickettsia slovaca 13-B	941638
NC_016605	Pediococcus claussenii ATCC BAA-344	701521
NC_016795	Brucella abortus A13334 1	1104320
NC_016778	Brucella canis HSK A5214 1	1104321
NZ_CP011039	Pseudoalteromonas spongiae UST010723-006 I	1117319
NZ_CP011025	Pseudoalteromonas arctica A 37-1-2 I	1117313
NC_016632	Serratia symbiotica str. 'Cinara cedri'	568817
NC_016638	Mycoplasma haemocanis str. Illinois	1111676
NC_016779	Bacillus cereus F837/76	347495
NC_017351	Staphylococcus aureus subsp. aureus 11819-97	1123523
NC_017717	Borrelia garinii BgVir linear	1081646
NC_016514	Enterobacter ludwigii strain EcWSU1	299767
NC_016510	Flavobacterium columnare ATCC 49512	1041826
NZ_CP023402	Elizabethkingia anophelis Ag	1117646
NC_016612	Klebsiella michiganensis strain KCTC 1686	1006551
NC_016613	Vibrio sp. EJY3 1	1116375
NC_017033	Frateuria aurantia DSM 6220	767434
NC_019960	Prevotella dentalis DSM 3688 1	908937
NC_019892	Singulisphaera acidiphila DSM 18658	886293
NC_017098	Spirochaeta africana DSM 8902	889378
NC_017770	Solitalea canadensis DSM 3403	929556
NC_020272	Bacillus amyloliquefaciens IT-45	1091041
NC_021171	Bacillus sp. 1NLA3E	666686
NZ_CP007053	Opitutaceae bacterium TAV5	794903
NC_016745	Oceanimonas sp. GK1	511062
NZ_CP007035	Niabella soli DSM 19437	929713
NC_019903	Desulfitobacterium dichloroeliminans LMG P-21439	871963
NC_018017	Desulfitobacterium dehalogenans ATCC 51507	756499
NC_016791	Clostridium sp. BNL1100	755731
NC_016912	Staphylococcus aureus subsp. aureus VC40	1028799
NC_016826	Streptococcus infantarius subsp. infantarius CJ18	1069533
NC_016609	Niastella koreensis GR20-10	700598
NC_016893	Wigglesworthia glossinidia endosymbiont of Glossina morsitans morsitans (Yale colony)	1142511
NC_016894	Acetobacterium woodii DSM 1030	931626
NC_016906	Gordonia polyisoprenivorans VH2	1112204
NZ_CP011013	Lactobacillus mucosae LM1	1130798
NC_016940	Saprospira grandis str. Lewin	984262
NC_016935	Paenibacillus mucilaginosus 3016	1116391
NC_018681	Nocardia brasiliensis ATCC 700358	1133849
NC_016944	Vibrio cholerae IEC224 I	1134456
NC_017040	Streptococcus pyogenes MGAS15252	798300
NC_017053	Streptococcus pyogenes MGAS1882	1010840
NC_017769	Streptococcus pneumoniae ST556	1130804
NC_017065	Rickettsia slovaca str. D-CWPP	1105109
NC_017790	Deinococcus gobiensis I-0	745776
NC_017045	Riemerella anatipestifer ATCC 11845 = DSM 15868	693978
NC_015761	Salmonella bongori NCTC 12419	218493
NC_014932	Bartonella clarridgeiae strain 73	696125
NC_015702	Parachlamydia acanthamoebae UV-7	765952
NC_017343	Staphylococcus aureus subsp. aureus ECT-R 2	889933
NC_015291	Streptococcus oralis Uo5 sequence	927666
NC_015580	Novosphingobium sp. PP1Y main	702113
NC_016001	Flavobacterium branchiophilum FL-15	1034807
NC_015717	Hyphomicrobium sp. MC	717785
NC_017595	Streptococcus salivarius JIM8777	347253
NC_015760	Streptococcus salivarius CCHSS3	1048332
NC_015848	Mycobacterium canettii CIPT 140010059	1048245
NC_017581	Streptococcus thermophilus JIM 8232	1051074
NC_018068	Desulfosporosinus acidiphilus SJ4	646529
NC_016751	Marinitoga piezophila KA3	443254
NC_017030	Corallococcus coralloides DSM 2259	1144275
NC_017047	Rahnella aquatilis HX2	1151116
NC_017027	Pasteurella multocida subsp. multocida str. HN06	1132496
NC_017063	Helicobacter pylori ELS37	1055527
NZ_CP005960	Pseudomonas mandelii JR-1	1147786
NC_017464	Ignavibacterium album JCM 16511	945713
NC_017672	Paenibacillus mucilaginosus K02	997761
NC_017729	Bacillus anthracis str. H9401	768494
NC_017733	Helicobacter pylori HUP-B14	1163743
NC_017737	Helicobacter cetorum MIT 00-7128	182217
NC_017735	Helicobacter cetorum MIT 99-5656	1163745
NC_017743	Bacillus sp. JS	1127744
NC_017764	Pasteurella multocida subsp. multocida str. 3480	584721
NC_017845	Pectobacterium parmentieri	1905730
NC_017856	Methylophaga frappieri strain JAM7	754477
NC_017857	Methylophaga nitratireducenticrescens strain JAM1	754476
NZ_CP015613	Serratia plymuthica PRI-2C	1154756
NC_017905	Streptococcus parasanguinis FW213	1114965
NC_017904	Mycobacterium sp. MOTT36Y	1168287
NC_017909	Francisella noatunensis subsp. orientalis str. Toba 04	1163389
NC_017912	Bacillus amyloliquefaciens Y2	1126211
NC_017926	Helicobacter pylori XZ274	1127122
NC_017927	Streptococcus thermophilus MN-ZLW-002	1187956
NC_017920	Burkholderia sp. KJ006 1	416344
NC_017924	Blattabacterium sp. (Blaberus giganteus)	1186051
NZ_CP017311	Hydrogenophaga sp. PBC	795665
NC_017956	Tistrella mobilis KA081020-065	1110502
NZ_CP006664	Edwardsiella anguillarum ET080813	667120
NZ_CP013070	Sphingobium indicum B90A	861109
NC_018002	Sulfurospirillum barnesii SES-3	760154
NC_018011	Alistipes finegoldii DSM 17242	679935
NC_018013	Aequorivita sublithincola DSM 14238	746697
NC_018010	Belliella baltica DSM 15883	866536
NC_018014	Terriglobus roseus DSM 18391	926566
NC_018018	Bernardetia litoralis DSM 6794	880071
NC_018020	Turneriella parva DSM 21527	869212
NC_018024	Acetomicrobium mobile DSM 13181	891968
NC_015930	Lactococcus garvieae ATCC 49156 DNA	420889
NC_017490	Lactococcus garvieae Lg2 DNA	420890
NC_017219	Bifidobacterium longum subsp. infantis ATCC 15697 = JCM 1222 = DSM 20088 DNA	391904
NC_017368	Helicobacter pylori F16 DNA	866344
NC_017365	Helicobacter pylori F30 DNA	866345
NC_017366	Helicobacter pylori F32 DNA	102608
NC_017367	Helicobacter pylori F57 DNA	866346
NC_017576	Streptococcus gallolyticus subsp. gallolyticus ATCC 43143 DNA	981539
NC_015600	Streptococcus pasteurianus ATCC 43144 DNA	981540
NC_015913	Candidatus Arthromitus sp. SFB-mouse-Japan DNA	1029718
NC_015571	Porphyromonas gingivalis TDC60 DNA	1030843
NC_017277	Synechocystis sp. PCC 6803 DNA	1148
NC_015738	Eggerthella sp. YY7918 DNA	502558
NC_015737	Clostridium sp. SY8519 DNA	1042156
NC_017291	Chlamydia psittaci C19/98	1112250
NC_017289	Chlamydia psittaci 01DC11	1112252
NC_017292	Chlamydia psittaci 02DC15	1112254
NC_017290	Chlamydia psittaci 08DC60	1112267
NC_018065	Solibacillus silvestris StLB046 DNA	1002809
NC_018081	Enterococcus hirae ATCC 9790	768486
NZ_CP010978	Pelosinus fermentans JBW45	1192197
NC_018089	Streptococcus mutans GS-5	1198676
NC_018108	Taylorella equigenitalis ATCC 35865	743973
NC_018106	Klebsiella michiganensis E718	1191061
NC_016948	Mycobacterium intracellulare MOTT-64	1138383
NC_017049	Rickettsia prowazekii str. Chernikova	1105094
NC_017050	Rickettsia prowazekii str. Katsinyian	1105095
NC_017056	Rickettsia prowazekii str. BuV67-CWPP	1105096
NC_017048	Rickettsia prowazekii str. GvV257	1105098
NC_017057	Rickettsia prowazekii str. RpGvF24	1105099
NC_017066	Rickettsia typhi str. TH1527	1003201
NC_017062	Rickettsia typhi str. B9991CWPP	1003202
NC_017739	Helicobacter pylori Shi417	1163739
NC_017740	Helicobacter pylori Shi169	1163741
NC_017741	Helicobacter pylori Shi112	1163740
NC_017742	Helicobacter pylori PeCan18	1163742
NC_018150	Mycobacterium abscessus subsp. massiliense str. GO 06	1198627
NC_018149	Mycoplasma wenyonii str. Massachusetts	1197325
NC_018178	Melioribacter roseus P3M	1191523
NZ_CP018016	Kosakonia radicincitans DSM 16656	1177180
NZ_CP012109	Myxococcus hansupus strain mixupus	1297742
NC_017079	Caldilinea aerophila DSM 14535 = NBRC 104270 DNA	926550
NC_018221	Enterococcus faecalis D32	1206105
NC_018219	Candidatus Mycoplasma haemolamae str. Purdue	1212765
NC_018266	Amycolatopsis mediterranei S699	713604
NC_018268	Marinobacter sp. BSs20148	490759
NC_015976	Sphingobium sp. SYK-6 DNA	627192
NC_016002	Pseudogulbenkiania sp. NH8B DNA	748280
NC_016012	Candidatus Arthromitus sp. SFB-rat-Yit DNA	1041504
NC_016048	Oscillibacter valericigenes Sjm18-20 DNA	693746
NC_016050	Rickettsia japonica YH DNA	652620
NC_016052	Tetragenococcus halophilus NBRC 12172 DNA	945021
NC_016749	Streptococcus macedonicus ACA-DC 198 main	1116231
NC_016622	Azospirillum lipoferum 4B main	862719
NC_016771	Bacillus cereus NC740genomic DNA	334406
NC_016784	Bacillus amyloliquefaciens subsp. plantarum CAU B946	1114958
NC_016908	Rickettsia rickettsii str. Colombia	1105102
NC_016909	Rickettsia rickettsii str. Arizona	1105105
NC_016914	Rickettsia rickettsii str. Hino	1105100
NC_016929	Rickettsia canadensis str. CA410	1105107
NC_016915	Rickettsia rickettsii str. Hlp#2	1105101
NC_016913	Rickettsia rickettsii str. Brazil	1105104
NC_016938	Melissococcus plutonius DAT56DNA	1090974
NC_016930	Rickettsia philipii str. 364D	481009
NC_016943	Blastococcus saxobsidens DD2	1146883
NC_016887	Nocardia cyriacigeorgica GUH-2	1127134
NC_017028	Rickettsia amblyommatis str. GAT-30V	1105111
NC_017042	Rickettsia rhipicephali str. 3-7-female6-CWPP	1105113
NC_017068	Selenomonas ruminantium subsp. lactilytica TAM642DNA	927704
NC_017080	Phycisphaera mikurensis NBRC 102666 DNA	1142394
NC_017038	Synechocystis sp. PCC 6803 substr. GT-I DNA	1080228
NC_017058	Rickettsia australis str. Cutlack	1105110
NC_017043	Rickettsia montanensis str. OSU 85-930	1105114
NC_017044	Rickettsia parkeri str. Portsmouth	1105108
NC_017052	Synechocystis sp. PCC 6803 substr. PCC-N DNA	1080229
NC_017192	Arcobacter sp. L DNA	944547
NC_017082	Bradyrhizobium sp. S2332DNA	335659
NC_017094	Leptospirillum ferrooxidans C2-3 DNA	1162668
NC_017096	Caldisericum exile AZM16c0DNA	511051
NC_017061	Bacillus amyloliquefaciens subsp. plantarum YAU B9601-Y2	1155777
NC_017059	Rhodospirillum photometricum DSM 122 draft genome sequence	1150469
NC_017294	Candidatus Arthromitus sp. SFB-mouse-Yit DNA	1041809
NC_017039	Synechocystis sp. PCC 6803 substr. PCC-P DNA	1080230
NC_016798	Chlamydia trachomatis A2497 serovar A	580047
NC_017763	Staphylococcus aureus subsp. aureus HO 5096 0412	1074252
NC_017768	Streptococcus mutans LJ23 DNA	1155071
NC_017671	Stenotrophomonas maltophilia D457	1163399
NC_017761	Helicobacter cinaedi PAGU61DNA	1172562
NC_018405	Enterobacter kobei strain ENHKU01	208224
NZ_CP007567	Aeromonas media WS	1208104
NC_018414	Candidatus Carsonella ruddii CE isolate Thao2000	1202536
NC_018415	Candidatus Carsonella ruddii CS isolate Thao2000	1202537
NC_018417	Candidatus Carsonella ruddii HT isolate Thao2000	1202539
NC_018418	Candidatus Carsonella ruddii PC isolate NHV	1202540
NC_018419	Secondary endosymbiont of Ctenarytaina eucalypti	1199245
NC_018420	Secondary endosymbiont of Heteropsylla cubana	134287
NC_018491	Bacillus cereus FRI-35	1217984
NC_018507	Candidatus Portiera aleyrodidarum BT-B	1206109
NC_018526	Streptococcus suis S735	1184252
NC_018524	Nocardiopsis alba ATCC BAA-2165	1205910
NC_018531	Arthrobacter sp. Rue61a	1118963
NC_018533	Bartonella quintana RM-11	1225179
NZ_CP015506	Bacillus oceanisediminis 269	1196031
NC_018609	Riemerella anatipestifer RA-CH-1	1228997
NZ_CP013949	Bradyrhizobium sp. CCGE-LA001	1223566
NC_018607	Brachyspira pilosicoli B2904	1133568
NC_018608	Staphylococcus aureus 08BA02176	1229492
NZ_CP023474	Brevibacillus brevis X23	1200792
NC_022357	Sulfuricella denitrificans skB26 DNA	1163617
NC_018619	Chlamydia psittaci 84/55	1218176
NC_018618	Candidatus Portiera aleyrodidarum BT-QVLC	1239881
NC_018620	Chlamydia psittaci GR9	1218353
NC_018627	Chlamydia psittaci MN	1218354
NC_018621	Chlamydia psittaci VS225	1218355
NC_018622	Chlamydia psittaci WS/RT/E30	1218356
NC_018623	Chlamydia psittaci M56	1218357
NC_018624	Chlamydia psittaci WC	1218358
NC_018625	Chlamydia psittaci CP3	1050219
NC_018626	Chlamydia psittaci NJ1	1050221
NC_018631	Leuconostoc gelidum JB7	1229756
NC_018630	Streptococcus pneumoniae gamPNI0373	697283
NC_018643	Alpha proteobacterium HIMB5	859653
NC_018644	Alpha proteobacterium HIMB59	744985
NC_018646	Streptococcus agalactiae GD201008-001	1203670
NC_018649	Leptospirillum ferriphilum ML-04	1048260
NZ_CP004387	Alcanivorax pacificus W11-5	391936
NC_018665	Exiguobacterium antarcticum B7	1087448
NC_018697	Cycloclasticus sp. P1	385025
NC_018691	Alcanivorax dieselolei B5	930169
NC_018676	Candidatus Portiera aleyrodidarum BT-QVLC	1239881
NC_018747	Borrelia garinii NMJW1	1234596
NC_018677	Candidatus Portiera aleyrodidarum BT-B	1206109
NC_018695	Paraburkholderia phenoliruptrix BR3459a 1	1229205
NC_018673	Leuconostoc carnosum JB16	1229758
NZ_CP004388	Thalassospira xiamenensis M-5 = DSM 17429	1123366
NZ_CP011849	2 Piscirickettsia salmonis strain LF-89	1227812
NZ_CP007215	2 Kosakonia sacchari SP	1235834
NC_019048	Streptococcus agalactiae strain SA20	1311
NC_018708	Acidovorax sp. KKS102	358220
NC_018709	Campylobacter jejuni subsp. jejuni PT14	1201032
NC_018485	Methylocystis sp. SC2	187303
NC_018521	Campylobacter jejuni subsp. jejuni NCTC 11168-BN148	1211776
NC_018605	Cardinium endosymbiont cEperof Encarsia pergandiella	1231626
NC_017952	Chlamydia trachomatis E/SW3	1071759
NC_017951	Chlamydia trachomatis F/SW4	1071762
NC_017953	Chlamydia trachomatis F/SW5	1071763
NC_018887	Borrelia afzelii HLJ01	1239934
NC_018866	Dehalobacter sp. DCA	1147129
NC_018868	Simiduia agarivorans SA= DSM 21679	1117647
NC_018867	Dehalobacter sp. CF	1131462
NC_018870	Thermacetogenium phaeum DSM 12270	1089553
NZ_CP024871	Leptospira mayottensis 200901116 I	1192864
NC_017955	Modestobacter marinus str. BC50	477641
NC_018073	Streptococcus intermedius JTH08 DNA	591365
NC_018101	Corynebacterium ulcerans 0102 DNA	996634
NC_018267	Wolbachia endosymbiont of Onchocerca ochengi	100901
NC_018712	Streptococcus dysgalactiae subsp. equisimilis RE378 DNA	617121
NC_018936	Streptococcus pyogenes A20	1235829
NC_018939	Helicobacter pylori 26695	85962
NC_018937	Helicobacter pylori Rif1	1234365
NC_018938	Helicobacter pylori Rif2	1234600
NC_019386	Thermus oshimai JL-2	751945
NC_019393	Alteromonas mediterranea DE1	1004786
NZ_CP013138	Pseudoalteromonas sp. Bsw20308	283699
NC_019435	Lactococcus lactis subsp. cremoris UC509.9	1111678
NC_019427	Anabaena sp. 90 chANA01	46234
NC_019560	Helicobacter pylori Aklavik117	1055531
NC_019670	Pseudomonas sp. UW4	1207075
NC_019675	Cyanobium gracile PCC 6307	292564
NC_019682	Calothrix sp. PCC 7507	99598
NC_019683	Leptolyngbya sp. PCC 7376	111781
NC_019676	Nostoc sp. PCC 7107	317936
NC_019678	Rivularia sp. PCC 7116	373994
NC_019680	Synechococcus sp. PCC 6312	195253
NC_019689	Pleurocapsa sp. PCC 7327	118163
NC_019703	Geitlerinema sp. PCC 7407	1173025
NC_019701	Pseudanabaena sp. PCC 7367	82654
NC_019702	Synechococcus sp. PCC 7502	1173263
NC_019693	Oscillatoria acuminata PCC 6304	56110
NC_019695	Chroococcidiopsis thermalis PCC 7203	251229
NC_019751	Calothrix sp. PCC 6303	1170562
NC_019729	Oscillatoria nigro-viridis PCC 7112	179408
NC_019753	Crinalium epipsammum PCC 9333	1173022
NC_019738	Microcoleus sp. PCC 7113	1173027
NC_019745	Gloeocapsa sp. PCC 7428	1173026
NC_019748	Stanieria cyanosphaera PCC 7437	111780
NC_019780	Dactylococcopsis salina PCC 8305	13035
NC_019779	Halothece sp. PCC 7418	65093
NC_019776	Cyanobacterium aponinum PCC 10605	755178
NC_019771	Anabaena cylindrica PCC 7122	272123
NC_019793	Deinococcus peraridilitoris DSM 19664	937777
NC_019042	Streptococcus dysgalactiae subsp. equisimilis AC-2713	759913
NC_019563	Helicobacter pylori Aklavik86	1055532
NC_019567	Bdellovibrio bacteriovorus str. Tiberius	1069642
NC_019770	Enterococcus faecalis str. Symbioflor 1	1261557
NC_020966	Chlamydia trachomatis A/363	1071753
NC_020944	Chlamydia trachomatis A/7249	1071755
NC_020971	Chlamydia trachomatis E/Bour	596777
NC_020970	Chlamydia trachomatis Ia/SotonIa	1071766
NC_020940	Chlamydia trachomatis Ia/SotonIa3	1071767
NC_020937	Chlamydia trachomatis L1/440/LN	1071769
NC_020929	Chlamydia trachomatis L1/115	1071770
NC_020973	Chlamydia trachomatis L1/224	1071771
NC_020930	Chlamydia trachomatis L2/25667R	1071772
NC_020945	Chlamydia trachomatis L2b/8200/07	1071773
NC_020931	Chlamydia trachomatis L2b/UCH-2	1071774
NC_020938	Chlamydia trachomatis L2b/795	1071777
NC_020974	Chlamydia trachomatis L3/404/LN	1071783
NC_019815	Candidatus Kinetoplastibacterium crithidii (ex Angomonas deanei ATCC 30255)	1267577
NC_019814	Candidatus Kinetoplastibacterium blastocrithidii (ex Angomonas deanei ATCC 30255)	1208923
NC_019566	Candidatus Endolissoclinum faulkneri L2	1193729
NC_019842	Bacillus velezensis AS43.3	1225788
NC_021291	Spiribacter salinus M19-40	1260251
NC_019902	Thioalkalivibrio nitratireducens DSM 14787	1255043
NC_019908	Brachyspira pilosicoli P43/6/78	1042417
NC_019904	Echinicola vietnamensis DSM 17526	926556
NC_019907	Liberibacter crescens BT-1	1215343
NC_019940	Thioflavicoccus mobilis 8321	765912
NC_019955	Vibrio parahaemolyticus BB22OP 1	1211705
NC_019966	Mycobacterium sp. JS623	212767
NC_019978	Halobacteroides halobius DSM 5150	748449
NC_019673	Saccharothrix espanaensis DSM 44229	1179773
NC_019949	Mycoplasma cynos C142	1246955
NC_019954	Tepidanaerobacter acetatoxydans Re	1209989
NC_020063	Enterobacteriaceae bacterium strain FGI 57	693444
NC_020064	Serratia sp. FGI94	671990
NC_020075	Candidatus Blochmannia chromaiodes str. 640	1240471
NC_020125	Riemerella anatipestifer RA-CH-2	1271752
NC_020127	Lawsonia intracellularis N343	1234378
NC_020126	Myxococcus stipitatus DSM 14675	1278073
NC_020135	Candidatus Uzinura diaspidicola str. ASNER	1133592
NC_020156	Nonlabens dokdonensis DSW-6	592029
NC_020195	Blattabacterium sp. (Blatta orientalis) str. Tarazona	1072467
NZ_CP032527	2 Bacillus megaterium NCT-2	1138452
NC_020207	Enterococcus faecium NRRL B-2354	1158600
NC_020210	Geobacillus sp. GHH01	1233873
NC_020209	Pseudomonas poae RE*1-1-14	1282356
NC_020230	Corynebacterium urealyticum DSM 7111	1267754
NC_020248	Chlamydia psittaci Mat116	500464
NC_020286	Synechocystis sp. PCC 6803	1148
NC_020294	Candidatus Kinetoplastibacterium desouzaii TCC079E	1208919
NC_020283	Candidatus Kinetoplastibacterium crithidii TCC036E	1208918
NC_020299	Candidatus Kinetoplastibacterium oncopeltii TCC290E	1208920
NC_020291	Clostridium saccharoperbutylacetonicum N1-4(HMT)	931276
NC_020284	Candidatus Kinetoplastibacterium galatii TCC219	1208921
NC_020285	Candidatus Kinetoplastibacterium blastocrithidii TCC012E	1208922
NC_020302	Corynebacterium halotolerans YIM 70093 = DSM 44683	1121362
NC_020300	Bartonella australis Aust/NH1	1094489
NC_020301	Bartonella vinsonii subsp. berkhoffii str. Winnie	1094497
NC_020304	Desulfocapsa sulfexigens DSM 10523	1167006
NZ_CP007159	Bordetella holmesii F627	1266729
NZ_CP007158	Bordetella holmesii H558	1281885
NC_020386	Dehalococcoides mccartyi DCMB5	1193807
NC_020387	Dehalococcoides mccartyi BTF08	1193806
NC_020411	Hydrogenobaculum sp. HO	547144
NC_020410	Bacillus amyloliquefaciens subsp. plantarum UCMB5036	1150475
NC_020417	Beta proteobacterium CB	543913
NC_020450	Lactococcus lactis subsp. lactis IO-DNA	1046624
NC_020526	Streptococcus suis SC070731	1246365
NC_020453	Bradyrhizobium oligotrophicum S58 DNA	1245469
NZ_CP017432	Pseudomonas sp. Lz4W	1206777
NC_020549	Candidatus Liberibacter asiaticus str. gxpsy	1174529
NC_020515	Bibersteinia trehalosi USDA-ARS-USMARC-192	1171377
NC_020514	Paraglaciecola psychrophila 170	1129794
NC_020561	Sphingomonas sp. MM-1	745310
NC_020546	Bifidobacterium thermophilum RBL67	1254439
NC_020796	Edwardsiella piscicida C07-087	1288122
NC_020800	Xanthomonas axonopodis Xac29-1	1304892
NC_020813	Bdellovibrio exovorus JSS	1184267
NC_020812	Micavibrio aeruginosavorus EPB	349215
NC_020814	Hydrogenobaculum sp. SN	547146
NC_020520	Ilumatobacter coccineus YM16-304 DNA	1313172
NC_020510	Blattabacterium sp. (Panesthia angustipennis spadica) str. BPAA DNA	1229512
NC_020508	Helicobacter pylori OK113 DNA	1248725
NC_020509	Helicobacter pylori OK310 DNA	1248726
NC_020833	Mannheimia haemolytica USDA-ARS-USMARC-183	1249531
NC_020834	Mannheimia haemolytica USDA-ARS-USMARC-185	1249526
NC_020829	Pseudomonas denitrificans ATCC 13867	1294143
NC_020540	Streptococcus pyogenes M476 DNA	1207470
NC_020516	Azoarcus sp. KH32C DNA	748247
NC_020555	Helicobacter cinaedi CCUG 18818 = ATCC BAA-847 DNA	537971
NC_022349	Vibrio alginolyticus NBRC 15630 = ATCC 17749 1	1219076
NC_020888	Thalassolituus oleivorans MIL-	1298593
NZ_CP021106	3 Nitrosospira lacus strain APG3	1288494
NC_020992	Rickettsia prowazekii str. NMRC Madrid E	1290427
NC_021057	Candidatus Moranella endobia PCVAL	1234603
NC_021050	Chlamydia trachomatis L2/434/Bu(i)	1263406
NC_021052	Chlamydia trachomatis L2/434/Bu(f)	1262673
NC_021055	Streptomyces sp. PAMC26508	1265601
NC_021064	Cutibacterium avidum 44067	1170318
NC_020993	Rickettsia prowazekii str. Breinl	1290428
NC_021066	Raoultella ornithinolytica B6	1286170
NZ_LK937696	Coxiella burnetii Z3055	1293501
NZ_CP015230	Ruegeria mobilis F1926	1265309
NC_021084	Wolbachia endosymbiont of Drosophila simulans wNo	1236908
NC_021089	Wolbachia endosymbiont of Drosophila simulans wHa	1236909
NC_021082	Mannheimia haemolytica M42548	1316932
NC_020533	Staphylococcus aureus subsp. aureus ST228	1074919
NC_020566	Staphylococcus aureus subsp. aureus ST228	1074919
NC_020568	Staphylococcus aureus subsp. aureus ST228	1074919
NC_021173	Burkholderia thailandensis MSMB12 1	1249661
NC_021175	Streptococcus cristatus AS 1.3089	1302863
NC_021177	Streptomyces fulvissimus DSM 40593	1303692
NC_021191	Actinoplanes sp. N902-109	649831
NC_021213	Streptococcus suis TL13	1276647
NZ_CP041738	Enterococcus faecalis EnGen0107 strain B594	1157365
NC_021219	Candidatus Saccharimonas aalborgensis	1332188
NC_021215	Helicobacter pylori UM032	1311573
NC_021216	Helicobacter pylori UM299	1321938
NC_021217	Helicobacter pylori UM037	1321939
NC_021218	Helicobacter pylori UM066	1321940
NC_021236	Strawberry lethal yellows phytoplasma (CPA) str. NZSb11	980422
NC_021237	Pseudomonas protegens CHA0	1124983
NC_021252	Amycolatopsis keratiniphila strain HCCB10007	129921
NC_021281	Fusobacterium nucleatum subsp. animalis 4_8	469607
NC_021280	Spiroplasma chrysopicola DF-1	1276227
NC_021284	Spiroplasma syrphidicola EA-1	1276229
NC_021286	Idiomarina loihiensis GSL 199	1321370
NC_021290	Aeromonas hydrophila ML09-119	1288394
NC_021287	Burkholderia sp. RPE64 DNA	758793
NC_021362	Bacillus paralicheniformis ATCC 9945a	766760
NC_021500	Enterobacter sp. R4-368	1166130
NZ_CP011664	Streptomyces sp. Mg1	465541
NC_021499	Pseudomonas resinovorans NBRC 106553 DNA	1245471
NC_021554	Staphylococcus aureus CA-347	1323661
NC_021661	Psychrobacter sp. G	571800
NC_021658	Sorangium cellulosum So0157-2	1254432
NC_021670	Staphylococcus aureus	1280
NC_021663	Corynebacterium terpenotabidum Y-11	1200352
NC_021723	Lactobacillus rhamnosus LOCK900	1316933
NC_021725	Lactobacillus rhamnosus LOCK908	1318634
NC_021807	Streptococcus pyogenes HSC5	1336746
NC_021739	Mannheimia haemolytica D174	1311760
NC_021743	Mannheimia haemolytica D153	1261126
NC_021485	Streptococcus agalactiae 09mas018883	1309806
NC_021486	Streptococcus agalactiae ILRI005	1309807
NC_021738	Mannheimia haemolytica D171	1311759
NC_021834	Campylobacter jejuni 32488	1338035
NC_021847	Vibrio parahaemolyticus O1:Kuk str. FDA_R3 I	1338034
NC_021848	Vibrio parahaemolyticus O1:K33 str. CDC_K4557 I	1338032
NC_021659	Serratia plymuthica S13	1348660
NC_021870	Salmonella bongori N268-08	1197719
NC_021882	Helicobacter pylori UM298	1321941
NC_021833	Spiroplasma diminutum CUAS-1	1276221
NC_021716	Alteromonas mediterranea 615	1300253
NC_023045	Alteromonas mediterranea MED64	1300254
NC_021717	Alteromonas mediterranea U7	1300256
NC_021713	Alteromonas mediterranea UM7	1300258
NC_021714	Alteromonas mediterranea UM4b	1300259
NC_021883	Mannheimia haemolytica USMARC_2286	1366053
NC_021879	Anaplasma phagocytophilum str. HZ2	1184253
NC_021880	Anaplasma phagocytophilum str. JM	1173064
NC_021900	Streptococcus lutetiensis 033	1076934
NC_021885	Candidatus Profftella armatura	669502
NC_021894	Candidatus Carsonella ruddii DC	667013
NC_021895	Chlamydia trachomatis RC-F/69	907263
NC_021887	Chlamydia trachomatis RC-L2(s)/46	907264
NC_021888	Chlamydia trachomatis RC-F(s)/852	907265
NC_021896	Chlamydia trachomatis RC-J/943	907266
NC_021889	Chlamydia trachomatis RC-J/953	907267
NC_021897	Chlamydia trachomatis RC-L2(s)/3	907268
NC_021890	Chlamydia trachomatis RC-F(s)/342	907269
NC_021891	Chlamydia trachomatis RC-J(s)/122	907270
NC_021898	Chlamydia trachomatis RC-J/966	907271
NC_021892	Chlamydia trachomatis J/6276tet1	907272
NC_021899	Chlamydia trachomatis RC-J/971	1007871
NC_021893	Chlamydia trachomatis RC-L2/55	1007870
NC_021917	Cycloclasticus zancles 78-ME	1198232
NC_021919	Candidatus Nasuia deltocephalinicola str. NAS-ALF	1343077
NC_021915	Corynebacterium maris DSM 45190	1224163
NC_021994	Enterococcus faecium Aus0085	1305849
NC_022048	Borrelia burgdorferi CA382	1328311
NC_021985	Streptomyces collinus Tu 365	1214242
NC_022041	Paracoccus aminophilus JCM 7686	1367847
NC_021282	Mycobacterium abscessus subsp. bolletii 50594	1303024
NC_022079	Borrelia miyamotoi LB-2001	1302858
NC_022080	Geobacillus genomosp. 3 strain JF8	1921421
NC_022097	Treponema pedis str. T A4	1291379
NZ_CP013216	Streptococcus salivarius strain HSISS4	1304
NZ_CP012409	Staphylococcus aureus subsp. aureus Tager 104	1381115
NC_022116	Amycolatopsis mediterranei RB	1221524
NC_022075	Bacillus amyloliquefaciens subsp. plantarum UCMB5033	1338518
NC_022081	Bacillus amyloliquefaciens subsp. plantarum UCMB5113	1150476
NC_017025	Flavobacterium indicum GPTSA100-9	1094466
NC_022222	Staphylococcus aureus subsp. aureus 6850	1392476
NC_022223	Vibrio anguillarum M3 1	882944
NC_022247	Variovorax paradoxus B4 1	1246301
NC_022226	Staphylococcus aureus subsp. aureus CN1	1193576
NZ_CP025084	Serratia sp. ATCC 39006	104623
NC_022246	Streptococcus intermedius B196	862967
NC_022237	Streptococcus intermedius C270	862966
NC_022236	Streptococcus constellatus subsp. pharyngis C232	696216
NC_022238	Streptococcus constellatus subsp. pharyngis C1050	862969
NC_022245	Streptococcus constellatus subsp. pharyngis C818	862968
NC_022244	Streptococcus anginosus C1051	862970
NC_022239	Streptococcus anginosus C238	862971
NC_022269	Vibrio campbellii ATCC BAA-1116 I	338187
NC_022347	Campylobacter coli CVM N29710	1273173
NC_022356	Haemophilus influenzae KR494	1334187
NC_022351	Campylobacter jejuni subsp. jejuni 00-2538	1380768
NC_022353	Campylobacter jejuni subsp. jejuni 00-2544	1383068
NC_022352	Campylobacter jejuni subsp. jejuni 00-2426	1380767
NZ_CP009976	Cellulophaga baltica 18	1348584
NC_022362	Campylobacter jejuni subsp. jejuni 00-2425	1357994
NC_022369	Lactococcus lactis subsp. cremoris KW2	1295826
NC_022439	Chlamydia pecorum PV3056/3	1234367
NC_022440	Chlamydia pecorum W73	1234368
NC_022441	Chlamydia pecorum P787	1234369
NC_022442	Staphylococcus aureus subsp. aureus SA957	1201010
NC_022443	Staphylococcus aureus subsp. aureus SA40	1194085
NZ_CP015840	Chlamydia gallinacea 08-1274/3	1143323
NC_022550	Blattabacterium sp. (Nauphoeta cinerea)	1316444
NC_022516	Streptococcus suis YB51	1380773
NC_022524	Bacillus infantis NRRL B-14911	1367477
NZ_CP006772	Bacteroidales bacterium CF	1400053
NC_022571	Clostridium saccharobutylicum DSM 13864	1345695
NZ_CP009887	Cellulophaga baltica NN016038	1348585
NC_022575	Mycoplasma parvum str. Indiana	1403316
NC_022576	Candidatus Symbiobacter mobilis CR	946483
NZ_CP009054	Lactococcus lactis subsp. lactis NCDO 2118	1117941
NZ_CP007542	Synechocystis sp. PCC 6714	1147
NC_022567	Adlercreutzia equolifaciens DSM 19450 DNA	1384484
NC_022547	Candidatus Pantoea carbekii DNA	1235990
NZ_AP013072	Streptococcus anginosus subsp. whileyi MAS624 DNA	1353243
NC_022582	Streptococcus sp. I-P16	1156433
NC_022584	Streptococcus sp. I-G2	1156431
NC_022592	Clostridium autoethanogenum DSM 10061	1341692
NC_022600	Gloeobacter kilaueensis JS1	1183438
NC_022604	Staphylococcus aureus subsp. aureus Z172	1406863
NC_022664	Spiribacter curvatus strain UAH-SP71	1335757
NC_022530	Bacillus amyloliquefaciens subsp. plantarum NAU-B3	1385727
NC_022529	Campylobacter jejuni 403genome sequence	1347340
NC_022606	Carnobacterium inhibens subsp. gilichinskyi strain WN1359	1266845
NC_022657	Actinoplanes friuliensis DSM 7358	1246995
NC_022660	Campylobacter coli 15-537360	1358410
NC_022653	Bacillus amyloliquefaciens CC178	1412898
NC_022737	Staphylococcus pasteuri SP1	1276282
NC_022665	Streptococcus suis T15	1340847
NC_022738	Pseudomonas sp. VLB120	69328
NZ_CP007547	Elizabethkingia anophelis NUHP1	1338011
NC_022780	Pediococcus pentosaceus SL4	1408206
NC_022781	Bacillus toyonensis BCT-7112	1415784
NC_022793	Candidatus Liberibacter americanus str. Sao Paulo	1261131
NC_022794	Exiguobacterium sp. MH3	1399115
NZ_AP014547	Mycobacterium abscessus subsp. bolletii CCUG 48898 = JCM 15300 DNA	1001714
NC_022886	Helicobacter pylori BM012A	1407462
NC_022911	Helicobacter pylori BM012S	1407463
NC_022909	Lactobacillus johnsonii N6.2	1408186
NZ_CP009365	Pseudomonas soli strain SJ10	1306993
NC_022964	Dehalococcoides mccartyi GY50	1388758
NC_022535	Rhizobium sp. IRBG74 circular	424182
NZ_LN794217	Rickettsia monacensis	109232
NZ_CP011913	Corynebacterium ulcerans FRC58	1408268
NC_022997	Hyphomicrobium nitrativorans NL23	1029756
NC_022792	Pseudothermotoga elfii DSM 9442 = NBRC 10792DNA	1123383
NC_022795	Pseudothermotoga hypogea DSM 11164 = NBRC 106472 DNA	1123384
NC_022878	Enterococcus mundtii QU 25 DNA	1300150
NC_023032	Cronobacter malonaticus	413503
NC_023018	Pandoraea pnomenusa	93220
NC_023029	Francisella noatunensis subsp. orientalis LADL--07-285A	1356861
NC_023060	Chlamydia trachomatis C/TW-3	1431547
NC_023035	Salinispira pacifica strain L21-RPul-D2	1307761
NC_023064	Pseudomonas sp. TKP	1415630
NC_023063	Ehrlichia muris AS145	1423892
NC_023062	Mycoplasma ovis str. Michigan	1415773
NC_023073	Bacillus amyloliquefaciens LFB112	1415165
NZ_CP006745	Candidatus Endolissoclinum faulkneri L5	1401328
NC_023075	Pseudomonas monteilii SB3078	1435044
NC_023076	Pseudomonas monteilii SB3101	1435058
NZ_CP016928	Dickeya solani RNS 08.23.3.1.A	1240086
NC_023150	Rhodococcus pyridinivorans SB3094	1435356
NZ_CP007012	Pseudomonas sp. FGI182	1259844
NC_023135	Leisingera methylohalidivorans DSM 14336 strain MB2	999552
NC_023137	Phaeobacter gallaeciensis DSM 26640	1423144
NZ_CP007025	Escherichia albertii KF1	1440052
NZ_CP007022	Borrelia parkeri HR1	1435045
NZ_CP006579	Aeromonas hydrophila 4AK4	1354302
NZ_CP006644	Sphingomonas sanxanigenens NX02	1123269
NZ_CP006580	Enterobacter cloacae P101	299767
NZ_CP003328	Pasteurella multocida subsp. multocida str. HB03	1147130
NZ_CP007028	Thermocrinis ruber strain DSM 23557	75906
NZ_CP006999	2 Campylobacter fetus subsp. venerealis cfvi03/293	1273266
NZ_CP001974	2 Bacillus anthracis str. A16R	673518
NZ_CP001970	2 Bacillus anthracis str. A16	743835
NZ_CP007033	Dehalobacter restrictus DSM 9455	871738
NZ_CP000574	Leuconostoc mesenteroides KFRI-MG	427140
NC_023065	Magnetospirillum gryphiswaldense MSR-v2	1430440
NC_023003	Candidatus Babela massiliensis strain BABL	673862
NZ_CP007039	Pseudomonas cichorii JBC1	1441629
NZ_CP006568	Candidatus Sodalis pierantonius str. SOPE	2342
NZ_CP006569	Sodalis praecaptivus strain HS1	1239307
NZ_CP007051	Desulfurella acetivorans A63	694431
NZ_CP007044	2 Chania multitudinisentens RB-25	1441930
NZ_CP003915	Advenella mimigardefordensis DPN7	1247726
NZ_CP002697	Buchnera aphidicola str. USDA (Myzus persicae)	1009856
NZ_CP002699	Buchnera aphidicola str. W106 (Myzus persicae)	1009857
NZ_CP002701	Buchnera aphidicola str. G002 (Myzus persicae)	1009858
NZ_CP002703	Buchnera aphidicola str. F009 (Myzus persicae)	1009859
NZ_CP006942	Mannheimia sp. USDA-ARS-USMARC-1261	1432056
NZ_CP006943	Mannheimia varigena USDA-ARS-USMARC-1296	1433287
NZ_CP006953	Mannheimia varigena USDA-ARS-USMARC-1388	1434215
NZ_CP006944	Mannheimia varigena USDA-ARS-USMARC-1312	1434214
NZ_CP006954	Bibersteinia trehalosi USDA-ARS-USMARC-188	1263829
NZ_CP006955	Bibersteinia trehalosi USDA-ARS-USMARC-189	1263831
NZ_CP006956	Bibersteinia trehalosi USDA-ARS-USMARC-190	1263832
NZ_CP012746	Paraburkholderia caribensis MBA4 1	1323664
NZ_CP007128	Gemmatirosa kalamazoonesis strain KBS708	861299
NZ_CP006850	Nocardia nova SH22a	1415166
NZ_CP007154	Mycoplasma bovoculi M165/69	743966
NZ_CP007155	Kutzneria albida DSM 43870	1449976
NZ_CP002190	Bdellovibrio bacteriovorus W	765869
NZ_HG810405	Wolbachia endosymbiont of Onchocerca volvulus str. Cameroon	1410384
NZ_AP018443	Bacillus anthracis CZC5 DNA	1392
NZ_CP004081	Enterococcus faecalis DENG1	1287066
NZ_CP004350	Corynebacterium casei LMG S-19264	1285583
NZ_CP004353	Corynebacterium vitaeruminis DSM 20294	1224164
NZ_CP006681	Spiroplasma culicicola AES-1	1276246
NZ_CP006934	Spiroplasma sabaudiense Ar-1343	1276257
NZ_CP004089	Burkholderia thailandensis H0587 1	1249663
NZ_CP004097	Burkholderia thailandensis 2002721723 1	1241582
NZ_CP004117	Burkholderia thailandensis E444 1	1249662
NZ_CP007176	Staphylococcus aureus USA300-ISMMS1	1458279
NZ_CP007004	Vibrio parahaemolyticus UCM-V493 1	1429044
NZ_CP007201	Sulfurospirillum multivorans DSM 12446	1150621
NZ_CP003181	2 Granulibacter bethesdensis strain NIH3.	364410
NZ_CP003182	2 Granulibacter bethesdensis CGDNIH4	1052095
NZ_CP003183	2 Granulibacter bethesdensis strain NIH2.	364410
NZ_CP007145	Hymenobacter swuensis DY53	1227739
NZ_HG917868	Clostridium bornimense replicon M2/40_rep1	1216932
NZ_CP007230	Yersinia similis strain 228	367190
NZ_CP006932	Candidatus Hepatoplasma crinochetorum Av	1427984
NZ_CP006829	Thalassolituus oleivorans R6-15	1208320
NZ_CP007244	Bacillus amyloliquefaciens subsp. plantarum TrigoCor1448	1449088
NZ_CP006742	Bacillus anthracis str. SVA11	1392837
NZ_CP007183	Campylobacter coli RM1875	1183378
NZ_CP007181	Campylobacter coli RM4661	1183379
NZ_CP007179	Campylobacter coli RM5611	1183380
NZ_CP006571	Chlamydia avium 10DC88	1229831
NZ_CP007410	Pseudomonas brassicacearum strain DF41	930166
NC_022904	Pandoraea pnomenusa 3kgm	1416914
NC_022198	Corynebacterium argentoratense DSM 44202	1348662
NC_022117	Chlamydia trachomatis strain F/1-93	813
NC_022118	Chlamydia trachomatis strain F/6-94	813
NC_022107	Chlamydia trachomatis F/11-96	1340853
NC_022119	Chlamydia trachomatis strain D/13-96	813
NC_022121	Chlamydia trachomatis strain J/31-98	813
NC_022130	Helicobacter pylori SouthAfrica20	1352356
NC_022905	Brucella ceti TE10759-12 1	1423891
NC_022907	Brucella ceti TE28753-12 1	1407053
NZ_CP010804	Candidatus Liberibacter asiaticus strain A4	34021
NZ_CP004372	Roseibacterium elongatum DSM 19469	1294273
NZ_CP004371	Flammeovirgaceae bacterium 311	1257021
NZ_CP007454	Staphylococcus aureus strain 502A	1280
NZ_CP007445	Gilliamella apicola strain wkB1	1196095
NZ_CP007446	Snodgrassella alvi wkB2	1196094
NZ_CP006820	Helicobacter pylori oki102	1382920
NZ_CP006961	Brucella suis bv. str. S2 I	1004954
NZ_CP006821	Helicobacter pylori oki112	1382921
NZ_CP006837	Lysinibacillus varians strain GY32	1145276
NZ_CP006822	Helicobacter pylori oki128	1382922
NZ_CP006823	Helicobacter pylori oki154	1382923
NZ_CP006824	Helicobacter pylori oki422	1382924
NZ_CP006825	Helicobacter pylori oki673	1382925
NZ_CP006826	Helicobacter pylori oki828	1382926
NZ_CP006827	Helicobacter pylori oki898	1382927
NZ_CP007502	Aggregatibacter actinomycetemcomitans HK1651	272556
NZ_CP007506	3 Pandoraea pnomenusa strain RB38	93220
NZ_CP003679	Treponema pallidum subsp. pallidum str. Sea 81-4	1095955
NZ_CP007518	2 Aeromonas hydrophila YL17	1448139
NZ_CP004078	Paenibacillus sabinae T27	1268072
NZ_HG916765	Castellaniella defragrans 65Phen	1437824
NZ_HG969191	Bartonella henselae	38323
NZ_HG965802	Bartonella henselae	38323
NZ_CP012371	Nitrosospira briensis C-128	1266925
NZ_CP007539	2 Staphylococcus aureus subsp. aureus strain FDAARGOS_5	46170
NZ_CP007451	Draconibacterium orientale strain FH5T	1168034
NZ_CP006842	Corynebacterium glyciniphilum AJ 3170	1404245
NZ_CP007546	Enterobacter asburiae L1	1421338
NZ_CP004887	Klebsiella michiganensis HKOPL1	1308980
NZ_CP005081	Campylobacter jejuni subsp. jejuni R14	1295010
NZ_CP007793	Azospirillum brasilense strain Az39	192
NZ_CP007473	Ehrlichia chaffeensis str. Heartland	1249651
NZ_CP007474	Ehrlichia sp. HF	391036
NZ_CP007475	Ehrlichia chaffeensis str. Jax	1249652
NZ_CP007476	Ehrlichia chaffeensis str. Liberty	1249653
NZ_CP007477	Ehrlichia chaffeensis str. Osceola	1249654
NZ_CP007478	Ehrlichia chaffeensis str. Saint Vincent	1249655
NZ_CP007479	Ehrlichia chaffeensis str. Wakulla	1249656
NZ_CP007480	Ehrlichia chaffeensis str. West Paces	1249650
NZ_CP007481	Neorickettsia helminthoeca str. Oregon	1286528
NZ_CP007566	Aeromonas hydrophila AL09-71	1418110
NZ_CP015727	Bacillus cereus strain A1	1396
NZ_CP015614	Brevundimonas naejangsanensis strain B	588932
NZ_CP007576	Aeromonas hydrophila pc104A	1418107
NZ_AP017977	Neochlamydia sp. S13 DNA	1353976
NZ_CP007514	Rubrobacter radiotolerans strain RSPS-4	42256
NZ_CP007603	Helicobacter pylori J166	102611
NZ_CP007604	Helicobacter pylori strain BM013A	210
NZ_CP007605	Helicobacter pylori strain BM012B	210
NZ_CP006890	Bacillus velezensis SQR9	1423138
NZ_CP007606	Helicobacter pylori strain BM013B	210
NZ_HG939456	Streptococcus agalactiae	342616
NZ_HG969192	Bartonella tribocorum main	85701
NZ_HG322950	Pseudomonas knackmussii B13	1301098
NZ_CP015376	Anaplasma phagocytophilum str. Norway variant2	1392507
NZ_CP007564	Borrelia garinii SZ	1421551
NZ_CP007629	Brucella canis strain SVA13 1	36855
NZ_CP007656	Bdellovibrio bacteriovorus strain 109J	959
NZ_CP011454	Gemmatimonas phototrophica strain AP64	1379270
NZ_CP007659	Staphylococcus aureus subsp. aureus strain H-EMRSA-15	46170
NZ_CP007574	Streptomyces albulus strain NK660	68570
NZ_CP007690	Staphylococcus aureus strain UA-S391_USA300	1280
NZ_CP007243	Leptospirillum ferriphilum YSK	1441628
NZ_CP005927	Serratia sp. FS14	1327989
NZ_CP007744	Pectobacterium atrosepticum strain JG10-08	29471
NZ_CP007757	Halomonas campaniensis strain LS21	213554
NZ_CP006770	Streptococcus equi subsp. zooepidemicus CY	1403449
NZ_CP015880	Ensifer adhaerens strain Casida A	106592
NZ_CP007691	Brucella suis bv. 2 strain PT09143 I	645170
NZ_CP007693	Brucella suis bv. 2 strain PT09172 I	645170
NZ_CP007697	Brucella suis bv. 2 strain Bs364CITA I	645170
NZ_CP007720	Brucella suis bv. 2 strain Bs396CITA I	645170
NZ_CP007805	Haemophilus influenzae CGSHiCZ412602	1295140
NZ_CP006986	Rhizobium sp. IE477	1301032
NZ_CP008696	Pseudomonas chlororaphis strain PA23	587753
NZ_CP006819	Streptococcus thermophilus ASCC 1275	1408178
NZ_CP007695	Brucella suis bv. 2 strain Bs143CITA I	645170
NZ_CP007490	Rhodoluna lacicola strain MWH-Ta8	529884
NZ_CP033381	Methylomonas sp. LW13	107637
NZ_CP013051	Sinorhizobium americanum CCGM7	1408224
NZ_CP007208	Staphylococcus xylosus strain HKUOPL8	1288
NZ_CP003923	Bacillus lehensis G1	1246626
NZ_CP004383	Burkholderia thailandensis USAMRU Malaysia #20 1	1249667
NZ_CP008724	Staphylococcus xylosus strain SMQ-121	1288
NZ_CP008713	Candidatus Arthromitus sp. SFB-mouse-NL	1508644
NZ_CP007276	Chlamydia muridarum str. Nigg 2 MCR	1460373
NZ_CP006692	Salmonella bongori serovar 48:z41:-- str. RKS3044	1382510
NZ_CP006873	Candidatus Walczuchella monophlebidarum isolate FNIIJ	1415657
NZ_CP036546	Bacteroides fragilis strain DCMSKEJBY0001B	817
NZ_CP036539	Bacteroides fragilis strain DCMOUH0017B	817
NZ_HG322949	Janthinobacterium agaricidamnosum NBRC 102515 = DSM 9628	1349767
NZ_HF545616	Ruminococcus bicirculans I	1160721
NZ_HG934468	Mucinivorans hirudinis	1433126
NZ_CP008841	Klebsiella michiganensis strain M1	1134687
NZ_CP008802	Actinotignum schaalii strain CCUG 27420	59505
NZ_CP007139	Fimbriimonas ginsengisoli Gsoil 348	661478
NZ_CP036542	Bacteroides fragilis strain DCMOUH0018B	817
NZ_CP036550	Bacteroides fragilis strain DCMOUH0042B	817
NZ_CP036553	Bacteroides fragilis strain DCMOUH0067B	817
NZ_CP037440	Bacteroides fragilis strain DCMOUH0085B	817
NZ_CP007161	Virgibacillus sp. SK37	403957
NZ_CP008846	Bacillus anthracis strain HYU01	1392
NZ_CP008852	Pelosinus sp. UFO1	484770
NZ_CP008876	Terribacillus goriensis strain MP602	386490
NZ_CP008884	Dyella japonica A8	1217721
NZ_CP008889	Dermacoccus nishinomiyaensis strain M25	1274
NZ_CP008885	Bifidobacterium longum strain BXY01	216816
NZ_CP007631	Streptococcus agalactiae strain NGBS061	1311
NZ_CP004403	Endosymbiont of Acanthamoeba sp. UWC8	86106
NZ_CP007632	Streptococcus agalactiae strain NGBS572	1311
NZ_CP008849	Alteromonas australica strain H 17	589873
NZ_CP008921	Streptococcus suis 6407	1214179
NZ_CP007041	Streptococcus pyogenes STAB902	1437007
NZ_CP007588	Weissella ceti strain WS08	759620
NZ_CP008953	Amycolatopsis japonica strain MG417-CF17	208439
NZ_CP008944	Corynebacterium atypicum strain R2070	191610
NZ_CP006649	Riemerella anatipestifer CH3	1354240
NZ_CP011382	Calothrix sp. 336/3	1337936
NZ_CP011052	Halomonas sp. KO116	1504981
NZ_CP009043	Campylobacter iguaniorum strain 1485E	1244531
NZ_CP008787	Campylobacter jejuni subsp. jejuni strain MTVDSCj20	32022
NZ_CP012475	Bacillus clausii strain ENTPro	79880
NZ_CP011125	Sandaracinus amylolyticus strain DSM 53668	927083
NZ_CP006587	Hymenobacter sp. APR13	1356852
NZ_CP006269	Synechococcus sp. KORDI-100	1280380
NZ_CP006030	Enterococcus faecium T110	1344042
NZ_CP006270	Synechococcus sp. KORDI-49	585423
NZ_CP006271	Synechococcus sp. KORDI-52	585425
NZ_CP006630	Staphylococcus aureus subsp. aureus SA268	1368166
NZ_CP007627	Flavobacterium psychrophilum strain CSF259-93	96345
NZ_CP009159	Actinobacillus suis ATCC 33415	743972
NZ_CP009211	Corynebacterium imitans strain DSM 44264	156978
NZ_CP009117	Borreliella valaisiana Tom4006	1398491
NZ_CP007717	Brucella suis strain 513UK 1	29461
NZ_CP007719	Brucella suis bv. 3 str. 686 1	520487
NZ_CP007743	Brucella pinnipedialis strain 6/566 1	120576
NZ_CP007758	Brucella canis strain RM6/66 1	36855
NZ_CP008757	Brucella suis strain BSP 1	29461
NZ_CP009125	Pectobacterium atrosepticum strain 21A	29471
NZ_CP009158	Glaesserella parasuis strain SH03	738
NZ_CP009212	Borrelia afzelii Tom3107	1398490
NZ_CP007618	Bacillus anthracis strain 2000031021	1392
NZ_CP009237	Glaesserella parasuis strain KL0318	738
NZ_CP008941	Candidatus Paracaedibacter acanthamoebae isolate PRA3	91604
NZ_CP007626	Bacillus pseudomycoides strain 219298	64104
NZ_CP007666	Bacillus anthracis str. Vollum	261591
NZ_CP008816	Enterococcus faecalis ATCC 29212	1201292
NZ_CP008926	Streptococcus pyogenes strain ATCC 19615	1314
NZ_CP009238	Basilea psittacipulmonis DSM 24701	1072685
NZ_CP007499	Staphylococcus aureus strain 2395 USA500	1280
NZ_CP009048	Pseudomonas alkylphenolica strain KL28	237609
NZ_CP009217	Rickettsiales bacterium Ac37b	1528098
NZ_CP009261	Vibrio vulnificus strain 93U204 I	672
NZ_CP009215	Corynebacterium ureicelerivorans strain IMMIB RIV-2301	401472
NZ_CP008855	Bacillus sp. X1(2014)	1565991
NZ_CP009278	Sphingobacterium sp. ML3W	1538644
NZ_CP003424	Serratia sp. SCBI	488142
NZ_CP006683	Melissococcus plutonius S1	1385937
NZ_CP009239	Cellulophaga lytica strain HI1	979
NZ_CP008897	Enterobacter cloacae ECNIH3	1333851
NZ_CP008905	Enterobacter cloacae ECR091	1333849
NZ_CP008943	Yersinia pseudotuberculosis strain ATCC 6904	633
NZ_CP009223	Weissella ceti strain WS74	759620
NZ_CP009224	Weissella ceti strain WS105	759620
NZ_HG813242	Staphylococcus epidermidis PM22	1449752
NZ_CP008985	Candidatus Baumannia cicadellinicola strain BGSS	186490
NZ_CP008918	Pasteurella multocida strain ATCC 43137	747
NZ_CP007206	Flavobacterium psychrophilum FPG101	1452725
NZ_CP007207	Flavobacterium psychrophilum FPG3	1452724
NZ_CP009228	Treponema putidum strain OMZ 758	221027
NZ_CP008913	Corynebacterium sp. ATCC 6931	1487956
NZ_CP013745	Arthrobacter sp. A3	656366
NZ_CP009415	Candidatus Izimaplasma sp. HR	1541959
NZ_CP007783	Burkholderia cenocepacia strain DDS 22E- 1	95486
NZ_CP008726	Burkholderia oklahomensis strain EO147 1	342113
NZ_CP008730	Burkholderia multivorans strain DDS 15A- 1	87883
NZ_CP008760	Paraburkholderia xenovorans LB400 1	266265
NZ_CP009361	Staphylococcus aureus subsp. aureus strain ATCC 25923	46170
NZ_CP012508	Piscirickettsia salmonis strain PM32597B1	1238
NZ_CP012413	Piscirickettsia salmonis strain PM15972A1	1238
NZ_CP008695	Streptococcus pyogenes strain M23ND	1314
NZ_CP009288	Paenibacillus durus strain DSM 1735	44251
NZ_CP009450	Pluralibacter gergoviae strain FB2	61647
NZ_CP003811	Methylobacterium oryzae CBMB20	693986
NZ_CP009451	Cedecea neteri strain SSMD04	158822
NZ_CP007753	Prochlorococcus sp. MIT 0604	1501268
NZ_CP007754	Prochlorococcus sp. MIT 0801	1501269
NZ_CP009458	Cedecea neteri strain M006	158822
NZ_CP009459	Cedecea neteri strain ND14a	158822
NZ_CP009460	Dickeya fangzhongdai strain ND14b	1778540
NZ_CP009241	Paenibacillus sp. FSL H7-0357	1536774
NZ_CP009279	Paenibacillus sp. FSL H7-0737	1536775
NZ_CP009280	Paenibacillus sp. FSL P4-0081	1536769
NZ_CP009281	Paenibacillus sp. FSL R5-0345	1536770
NZ_CP009282	Paenibacillus sp. FSL R5-0912	1536771
NZ_CP009283	Paenibacillus sp. FSL R7-0273	1536772
NZ_CP009284	Paenibacillus sp. FSL R7-0331	1536773
NZ_CP009285	Paenibacillus borealis strain DSM 13188	160799
NZ_CP009286	Paenibacillus stellifer strain DSM 14472	169760
NZ_CP009287	Paenibacillus graminis strain DSM 15220	189425
NZ_CP009428	Paenibacillus odorifer strain DSM 15391	189426
NZ_CP009454	Pantoea rwandensis strain ND04	1076550
NZ_CP008808	Campylobacter fetus subsp. fetus 04/554	1240980
NZ_CP008810	Campylobacter fetus subsp. venerealis 97/608	1093099
NZ_CP009455	Pseudomonas cremoricolorata strain ND07	157783
NZ_CP009046	Staphylococcus epidermidis strain SEI	1282
NZ_CP009472	Lactococcus lactis strain AI06	1358
NZ_CP009531	Lactobacillus sp. wkB8	1545702
NZ_CP009533	Pseudomonas rhizosphaerae strain DSM 16299	216142
NZ_CP009290	Pseudomonas chlororaphis subsp. aurantiaca strain JD37	86192
NZ_CP016819	Rhodococcus sp. p52	935199
NZ_CP009264	Vibrio coralliilyticus strain OCN014 1	190893
NZ_CP009571	Sphingomonas taxi strain ATCC 55669	1549858
NZ_CP009574	Francisella sp. FSC1006	1547445
NZ_CP004385	Burkholderia thailandensis MSMB59 1	1250339
NZ_CP007781	Burkholderia cenocepacia strain DWS 37E-2 1	95486
NZ_CP004381	Burkholderia thailandensis E254 1	1249665
NZ_CP007495	Bordetella holmesii 44057	1172205
NZ_CP007634	Vibrio cholerae strain 2012EL-2176 1	666
NZ_CP027001	Corynebacterium camporealensis strain CIP 105508	161896
NZ_CP006764	Corynebacterium doosanense CAU 212 = DSM 45436	558173
NZ_CP009610	Haemophilus influenzae strain Hi375	727
NZ_CP008902	Flavobacterium psychrophilum strain 950106-1/1	96345
NZ_CP009608	Chlamydia muridarum strain Nigg3 clone G0.1.1	83560
NZ_CP009500	Corynebacterium ulcerans strain 210932	65058
NZ_CP009609	Chlamydia muridarum strain Nigg3 clone G28.38.1	83560
NZ_CP009291	Novosphingobium pentaromativorans US6-1	1088721
NZ_CP007240	Streptococcus pyogenes strain 7F7	1314
NZ_CP009553	3 Pandoraea pnomenusa strain DSM 16536	93220
NZ_CP009583	Corynebacterium ulcerans strain 210931	65058
NZ_CP009622	Corynebacterium ulcerans FRC11	1006579
NZ_CP009678	Pectobacterium carotovorum subsp. odoriferum strain BC S7	78398
NZ_CP009679	Bacillus velezensis strain JS25R	492670
NZ_CP009681	Staphylococcus aureus subsp. aureus strain Gv69	46170
NZ_CP009716	Corynebacterium ulcerans strain 05146	65058
NZ_CP009467	Vibrio harveyi strain ATCC 33843 (392 [MAV]) 1	669
NZ_CP009554	Staphylococcus aureus subsp. aureus strain FORC_001	46170
NZ_CP009754	Streptomyces sp. CCM_MD2014	1561022
NZ_CP009617	Vibrio coralliilyticus strain RE98 1	190893
NZ_CP009755	Curtobacterium sp. MR_MD2014	1561023
NZ_CP009354	Vibrio tubiashii ATCC 19109 1	1051646
NZ_CP009760	Chlamydia muridarum strain Nigg3	83560
NZ_CP009612	Streptococcus pyogenes strain HKU360	1314
NZ_CP006851	Campylobacter jejuni subsp. jejuni F38011	1408176
NZ_CP007241	Streptococcus pyogenes strain 1E1	1314
NZ_CP006741	Bifidobacterium longum subsp. longum GT15	1300227
NZ_CP034649	Xanthomonas vasicola strain NCPPB 1060	56459
NZ_CP034657	Xanthomonas vasicola strain NCPPB 902	56459
NZ_CP025800	Yersinia ruckeri strain SC09	29486
NZ_CP009227	Treponema sp. OMZ 838	1539298
NZ_CP006910	Streptococcus agalactiae CNCTC 10/84	1427374
NZ_CP026973	Achromobacter insolitus strain FDAARGOS_88	217204
NZ_CP026975	Enterobacter cloacae complex sp. strain FDAARGOS_77	2027919
NZ_CP026055	Aeromonas caviae strain FDAARGOS_72	648
NZ_CP009880	Pantoea sp. PSNIH1	1484158
NZ_CP018906	Lactobacillus curieae strain CCTCC M 2011381	1138822
NZ_CP009913	Streptococcus salivarius strain NCTC 8618	1304
NZ_CP007595	Arthrobacter sp. PAMC25486	1494608
NZ_CP009129	Planococcus sp. PAMC 21323	1526927
NZ_CP014476	Methylomonas denitrificans strain FJG1	1538553
NZ_LK021130	Vibrio anguillarum 1	55601
NZ_CP009962	Collimonas arenae strain Cal35	279058
NZ_CP009888	Pseudoalteromonas sp. OCN003 1	1348114
NZ_CP012997	Vibrio cholerae strain 2012Env-9 1	666
NZ_CP009941	Bacillus cereus strain 03BB87	1396
NZ_CP003408	Thermotoga sp. 2812B	1157948
[truncated: 6,861 more rows]

## Sheet: Viurus dataset
Accession Id (NCBI)	organism	TaxaId
AC_000001	Ovine adenovirus A	114424
AC_000002	Bovine adenovirus B	129950
AC_000003	Canine adenovirus 1	10512
AC_000004	Duck adenovirus A	130328
AC_000005	Human mastadenovirus A	129875
AC_000006	Human adenovirus D	130310
AC_000007	Human adenovirus 2	10515
AC_000008	Human adenovirus 5	28285
AC_000009	Porcine adenovirus C	130371
AC_000010	Simian adenovirus 21	198503
AC_000011	Simian adenovirus 25	175567
AC_000012	Murine adenovirus A	129956
AC_000013	Fowl adenovirus D	190064
AC_000014	Fowl adenovirus A	190061
AC_000016	Turkey adenovirus A	298333
AC_000017	Human adenovirus type 1	10533
AC_000018	Human adenovirus type 7	10519
AC_000019	Human adenovirus type 35	10522
AC_000020	Canine adenovirus type 2	10514
AC_000189	Porcine adenovirus 3	35265
AC_000190	Tree shrew adenovirus 1	47680
AC_000191	Bovine adenovirus A	129953
NC_000852	Paramecium bursaria Chlorella virus 1	10506
NC_000855	Viral hemorrhagic septicemia virus Fil3	1147160
NC_000858	Simian T-lymphotropic virus 1	33747
NC_000866	Enterobacteria phage T4	10665
NC_000867	Pseudoalteromonas phage PM2	10661
NC_000869	Tomato yellow leaf curl Thailand virus DNA A	85752
NC_000871	Streptococcus phage Sfi19	72638
NC_000872	Streptococcus phage Sfi21	64186
NC_000874	Sugarcane yellow leaf virus	94290
NC_000882	Pepper leaf curl virus	83839
NC_000883	Human parvovirus B19	10798
NC_000885	Tomato chlorotic dwarf viroid	100785
NC_000896	Lactobacillus prophage phiadh	12417
NC_000898	Human herpesvirus 6B	32604
NC_000899	Fowl adenovirus D	190064
NC_000902	Enterobacteria phage VT2-Sakai	97081
NC_000903	Snakehead rhabdovirus	103603
NC_000924	Enterobacteria phage 933W	10730
NC_000929	Enterobacteria phage Mu	2681603
NC_000935	Acyrthosiphon pisum bacteriophage APSE-1	67571
NC_000936	Periplaneta fuliginosa densovirus	97344
NC_000939	Pothos latent virus genes for replicase	44562
NC_000940	Porcine enteric sapovirus	106333
NC_000942	Murine adenovirus A	129956
NC_000943	Murray Valley encephalitis virus	11079
NC_000947	Japanese yam mosaic virus	79917
NC_000960	Cryphonectria hypovirus 3	106962
NC_001132	Myxoma virus	10273
NC_001265	Carnation mottle virus (CarMV) complete genomic RNA sequence	11986
NC_001266	Rabbit fibroma virus	10271
NC_001270	Spiroplasma phage SVTS2	93224
NC_001271	Yersinia phage phiYeO3-12	110457
NC_001278	Diaporthe ambigua RNA virus 1	111470
NC_001317	Bacteriophage 186	2681630
NC_001330	Enterobacteria phage alpha3	10849
NC_001331	Pseudomonas phage Pf1	2011081
NC_001332	Enterobacteria phage I2-2	10869
NC_001335	Mycobacterium phage L5	31757
NC_001338	Sulfolobus virus 1 (provirus)	244589
NC_001339	Artichoke mottled crinkle virus	12142
NC_001340	Apple scar skin viroid	12895
NC_001341	Acholeplasma phage MV-L1	1977403
NC_001343	Commelina yellow mottle virus	10653
NC_001344	Duck hepatitis B virus	12639
NC_001346	Maize streak virus - A[Ama]	268316
NC_001348	Human herpesvirus 3	10335
NC_001350	Saimiriine herpesvirus 2	10381
NC_001351	Hop stunt viroid	12893
NC_001352	Human papillomavirus - 2	337043
NC_001354	Human papillomavirus type 41	10589
NC_001355	Human papillomavirus type 6b	10600
NC_001356	Human papillomavirus - 1	334203
NC_001357	Human papillomavirus - 18	337042
NC_001359	Pepper huasteco yellow vein virus segment A	223303
NC_001361	Potato virus M	12167
NC_001362	Friend murine leukemia virus FB29	11795
NC_001364	Simian foamy virus	11642
NC_001365	Spiroplasma phage 1-R8A2B	10854
NC_001366	Theilovirus	204711
NC_001367	Tobacco mosaic virus	12242
NC_001396	Xanthomonas phage Cf1c	10862
NC_001401	Adeno-associated virus - 2	10804
NC_001402	Avian carcinoma virus	11958
NC_001403	Fujinami sarcoma virus	11885
NC_001405	Human adenovirus C	129951
NC_001407	Rous sarcoma virus	11886
NC_001408	Avian leukosis virus - RSA	363745
NC_001409	Apple chlorotic leaf spot virus	12175
NC_001410	Avocado sunblotch viroid	12896
NC_001411	Black beetle virus	12285
NC_001412	Beet curly top virus - California [Logan]	10840
NC_001413	Bovine immunodeficiency-like virus	11657
NC_001414	Bovine leukemia virus	11901
NC_001416	Enterobacteria phage lambda	10710
NC_001417	Enterobacterio phage MS2	12022
NC_001418	Pseudomonas phage Pf3	10872
NC_001420	Genome of phage G4 (coliphage)	10843
NC_001421	Salmonella virus PRD1	10658
NC_001422	Coliphage phi-X174	10847
NC_001426	Enterobacteria phage GA	329853
NC_001427	Chicken anemia virus	12618
NC_001430	Human enterovirus D	138951
NC_001434	Hepatitis E virus	12461
NC_001436	Human T-lymphotropic virus 1	11908
NC_001437	Japanese encephalitis virus	11072
NC_001439	Bean golden yellow mosaic virus DNA A	220340
NC_001441	Narcissus mosaic virus	12180
NC_001442	Bovine polyomavirus	1891754
NC_001445	Plum pox virus	12211
NC_001447	Acholeplasma phage L2	46014
NC_001449	Venezuelan equine encephalitis virus	11036
NC_001450	Equine infectious anemia virus	11665
NC_001451	Avian infectious bronchitis virus	11120
NC_001452	Visna/Maedi virus strain kv1772	2169971
NC_001454	Human adenovirus F	130309
NC_001457	Human papillomavirus type 4	10617
NC_001458	Human papillomavirus type 63	28311
NC_001460	Human adenovirus A	129875
NC_001461	Bovine viral diarrhea virus 1	11099
NC_001462	Coconut cadang-cadang viroid	36453
NC_001463	Caprine arthritis-encephalitis virus	11660
NC_001464	Citrus exocortis viroid	12890
NC_001465	Coconut foliar decay alphasatellite	1458187
NC_001466	Chloris striate mosaic virus	10820
NC_001467	African cassava mosaic virus isolate West Kenyan 844 segment DNA1	10817
NC_001469	Cucumber necrosis virus	12143
NC_001471	Coconut tinangaja viroid	12889
NC_001472	Human enterovirus B	138949
NC_001474	Dengue virus 2	11060
NC_001475	Dengue virus 3	11069
NC_001477	Dengue virus 1	11053
NC_001478	Digitaria streak virus	10837
NC_001479	Encephalomyocarditis virus	12104
NC_001480	Eggplant mosaic virus	12151
NC_001481	Feline calicivirus	11978
NC_001482	Feline immunodeficiency virus	11673
NC_001483	Foxtail mosaic virus	12179
NC_001484	Ground squirrel hepatitis virus	10406
NC_001486	Heron hepatitis B virus	28300
NC_001488	Human T-lymphotropic virus 2	11909
NC_001489	Hepatitis A virus	12092
NC_001490	Human rhinovirus 14	12131
NC_001491	Equid herpesvirus 1	10326
NC_001492	Cryphonectria hypovirus 1	40281
NC_001493	Ictalurid herpesvirus 1 strain Auburn 1	10401
NC_001494	Jaagsiekte sheep retrovirus	11746
NC_001495	Alfalfa mosaic virus RNA 1	12321
NC_001497	Cauliflower mosaic virus	10641
NC_001498	Measles virus	11234
NC_001499	Abelson murine leukemia virus	11788
NC_001500	Spleen focus-forming virus	11819
NC_001501	Moloney murine leukemia virus	11801
NC_001502	Moloney murine sarcoma virus	11809
NC_001503	Mouse mammary tumor virus	11757
NC_001504	Melon necrotic spot virus	11987
NC_001505	Murine pneumotropic virus	1891770
NC_001506	Murine osteosarcoma virus	11830
NC_001507	Tomato golden mosaic virus DNA A	10831
NC_001510	Minute virus of mice	10794
NC_001511	Ovine lentivirus	11663
NC_001512	O'nyong-nyong virus	2169701
NC_001513	Ononis yellow mosaic virus	12153
NC_001514	Squirrel monkey retrovirus - HLB	11856
NC_001515	Murine polyomavirus strain BG	179241
NC_001517	Pepper mottle virus	12209
NC_001522	Bovine papillomavirus - 1	337052
NC_001523	Deer papillomavirus	10564
NC_001524	European elk papillomavirus	10565
NC_001526	Human papillomavirus type 16	333760
NC_001531	Human papillomoavirus type 5	333923
NC_001538	BK polyomavirus	1891762
NC_001539	Canine parvovirus	10788
NC_001540	Bovine parvovirus	10784
NC_001541	Cottontail rabbit papillomavirus	10623
NC_001542	Rabies virus	11292
NC_001543	Rabbit hemorrhagic disease virus-FRG	11976
NC_001544	Ross River virus	11029
NC_001545	Rubella virus	11041
NC_001546	Arabis mosaic virus small satellite RNA	196399
NC_001547	Sindbis virus	11034
NC_001549	Simian immunodeficiency virus	11723
NC_001550	Mason-Pfizer monkey virus	11855
NC_001552	Sendai virus genomic RNA	11191
NC_001553	Tomato apical stunt viroid	12885
NC_001554	Tomato bushy stunt virus	12145
NC_001555	Tobacco etch virus	12227
NC_001556	Tobacco mild green mosaic virus	12241
NC_001557	Tobacco necrosis satellite virus	12881
NC_001558	Tomato planta macho viroid	12888
NC_001560	Vesicular stomatitis Indiana virus	11277
NC_001563	West Nile virus lineage 2	11082
NC_001564	Cell fusing agent virus strain Galveston	31658
NC_001574	Cacao swollen shoot virus	31559
NC_001575	Rice yellow mottle virus	31744
NC_001576	Human papillomavirus type 10 genomic DNA	333759
NC_001583	Human papillomavirus type 26	333762
NC_001586	Human papillomavirus type 32	333763
NC_001587	Human papillomavirus type 34	333764
NC_001591	Human papillomavirus type 49	10616
NC_001593	Human papillomavirus type 53	333765
NC_001595	Human papillomavirus type 7 genomic DNA	10620
NC_001596	Human papillomavirus type 9	10621
NC_001598	Beet yellows virus	12161
NC_001600	Cardamine chlorotic fleck virus	31711
NC_001604	Enterobacteria phage T7	10760
NC_001605	Mastomys natalensis papillomavirus	10567
NC_001607	Borna disease virus 1	1714621
NC_001608	Marburg marburgvirus isolate Marburg virus/H.sapiens-tc/KEN/1980/Mt. Elgon-Musoke	11269
NC_001609	Enterobacteria phage P4	10680
NC_001611	Variola virus	10255
NC_001612	Human enterovirus A	138948
NC_001615	Sonchus yellow net virus	11307
NC_001616	Potato virus Y	12216
NC_001617	Human rhinovirus 89	147711
NC_001618	UR2 sarcoma virus	354090
NC_001619	Lambdapapillomavirus 2	35258
NC_001623	Autographa californica nucleopolyhedrovirus	46015
NC_001625	Southern cowpea mosaic virus	196398
NC_001628	Pseudomonas phage PP7	12023
NC_001629	Lactococcus phage bIL67	36343
NC_001632	Rice tungro spherical virus	35287
NC_001633	Mushroom bacilliform virus	32625
NC_001634	Peanut chlorotic streak virus	35593
NC_001639	Lactate dehydrogenase-elevating virus	11048
NC_001641	Saccharomyces cerevisiae virus L-BC (La)	42478
NC_001642	Bamboo mosaic virus	35286
NC_001647	Panicum streak virus - Karino	10826
NC_001648	Cassava vein mosaic virus	38062
NC_001650	Equid herpesvirus 2 strain 86/67	12657
NC_001651	Citrus bent leaf viroid	12906
NC_001652	Infectious hematopoietic necrosis virus	11290
NC_001653	Hepatitis delta virus	12475
NC_001655	Hepatitis GB virus B	39113
NC_001658	Cassava common mosaic virus	39046
NC_001659	African swine fever virus strain BA71V	10497
NC_001661	Citrus tristeza virus	12162
NC_001662	Aleutian mink disease virus	28314
NC_001663	Hamster polyomavirus isolate Berlin-Buch	1891729
NC_001664	Human betaherpesvirus 6A	32603
NC_001669	Simian virus 40	1891767
NC_001671	Pea seed-borne mosaic virus	12208
NC_001672	Tick-borne encephalitis virus	11084
NC_001676	Human papillomavirus 54	1671798
NC_001678	Rhesus monkey papillomavirus	10570
NC_001690	Human papillomavirus type 48	40538
NC_001691	Human papillomavirus type 50	40539
NC_001693	Human papillomavirus type 60	40540
NC_001694	Human papillomavirus - 61	333767
NC_001696	Lucerne transient streak virus isolate LTSV-Can	12470
NC_001697	Haemophilus phage HP1	10690
NC_001699	JC polyomavirus	10632
NC_001701	Goose parvovirus	38251
NC_001702	Murine type C retrovirus	44561
NC_001706	Lactococcus phage c2	31537
NC_001710	GB virus C/Hepatitis G virus	54290
NC_001716	Human herpesvirus 7	10372
NC_001718	Porcine parvovirus	10796
NC_001720	Fowl adenovirus A	190061
NC_001721	Olive latent virus 1	47669
NC_001722	Human immunodeficiency virus 2	11709
NC_001724	Snakehead retrovirus	40270
NC_001725	Strawberry vein banding virus	47903
NC_001726	Carrot mottle mimic umbravirus (CMoMV) dsRNA1	47736
NC_001728	Odontoglossum ringspot virus	12238
NC_001729	Adeno-associated virus - 3	46350
NC_001730	Bacteriophage phiK	2507234
NC_001731	Molluscum contagiosum virus subtype 1	10280
NC_001734	Canine adenovirus	10537
NC_001739	Soybean chlorotic mottle virus	10651
NC_001741	Chlamydia phage Chp1	2003327
NC_001746	Kennedya yellow mosaic virus	12158
NC_001747	Potato leafroll virus	12045
NC_001748	Papaya mosaic virus	12181
NC_001749	Apple stem grooving virus	28347
NC_001753	Clover yellow mosaic virus	12177
NC_001768	Tobacco vein mottling virus	12228
NC_001777	Tobacco necrosis virus A	12055
NC_001780	Saguaro cactus virus	52274
NC_001781	Human orthopneumovirus Subgroup B	11250
NC_001782	Saccharomyces cerevisiae killer virus M1	12450
NC_001785	Papaya ringspot virus	12205
NC_001786	Barmah Forest virus	11020
NC_001789	Ovine papillomavirus - 1	56144
NC_001792	Porcine circovirus 1	133704
NC_001793	Oat blue dwarf virus	56879
NC_001796	Human parainfluenza virus 3	11216
NC_001800	Garlic virus X	150284
NC_001801	Cucumber green mottle mosaic virus	12235
NC_001802	Human immunodeficiency virus 1	11676
NC_001803	Respiratory syncytial virus	12814
NC_001806	Human herpesvirus 1 strain 17	10298
NC_001809	Louping ill virus	11086
NC_001812	Cymbidium mosaic virus	12178
NC_001813	Duck adenovirus A	130328
NC_001814	Ryegrass mosaic virus	40666
NC_001815	Simian T-lymphotropic virus 2	33748
NC_001818	Galinsoga mosaic virus	60714
NC_001822	Leek white stripe virus	45224
NC_001824	Lymphocystis disease virus 1	36363
NC_001825	Streptococcus phage Cp-1	10747
NC_001826	Murine herpesvirus 68 strain WUMS	33708
NC_001828	Tomato mottle Taino virus DNA A	223358
NC_001829	Adeno-associated virus - 4	57579
NC_001830	Pear blister canker viroid	12783
NC_001831	Bovine foamy virus	207343
NC_001834	Drosophila C virus strain EB	64279
NC_001835	Lactococcus phage sk1	31532
NC_001836	Little cherry virus 1	217686
NC_001837	Hepatitis GB virus A	1307800
NC_001839	Petunia vein clearing virus	59504
NC_001841	Sweet potato feathery mottle virus	12844
NC_001844	Equid herpesvirus 4	10331
NC_001846	Mouse hepatitis virus strain MHV-A59 C12 mutant	11138
NC_001847	Bovine herpesvirus 1	10320
NC_001859	Bovine enterovirus	12064
NC_001866	Avian myelocytomatosis virus	11867
NC_001867	Walleye dermal sarcoma virus	39720
NC_001868	Sugarcane streak Egypt virus - [Giza]	268785
NC_001873	Turnip vein-clearing virus	29272
NC_001874	Rhopalosiphum padi virus	66834
NC_001875	Orgyia pseudotsugata MNPV	262177
NC_001876	Bovine adenovirus 3	10510
NC_001884	Bacillus phage SPBc2	66797
NC_001885	Gibbon ape leukemia virus gag	11840
NC_001886	Wheat streak mosaic virus	31741
NC_001890	Enterobacteria phage Qbeta	39803
NC_001895	Enterobacteria phage P2	10679
NC_001897	Human parechovirus	1803956
NC_001899	Diatraea saccharalis densovirus	72003
NC_001900	Mycobacterium phage D29	28369
NC_001901	Bacteriophage N15	40631
NC_001902	Methanobacterium phage psiM2	77048
NC_001906	Hendra virus	63330
NC_001909	Lactococcus phage bIL170	63118
NC_001914	Rice tungro bacilliform virus	10654
NC_001915	Infectious pancreatic necrosis virus segment A	11002
NC_001918	Aichi virus	1313215
NC_001920	Grapevine yellow speckle viroid 1	12904
NC_001921	Canine distemper virus	11232
NC_001925	Bunyamwera virus L segment	35304
NC_001928	Abutilon mosaic virus subgenome DNA A	10815
NC_001931	Bean dwarf mosaic virus DNA A	10838
NC_001932	Indian cassava mosaic virus DNA A	31600
NC_001934	Potato yellow mosaic virus DNA A	10827
NC_001936	Squash leaf curl virus A component DNA	10829
NC_001938	Tomato mottle virus DNA A	10835
NC_001940	Feline leukemia virus	11768
NC_001942	Mycoplasma phage MAV1	75590
NC_001943	Human astrovirus	1868658
NC_001944	Beak and feather disease virus	77856
NC_001946	Sour cherry green ring mottle virus	65467
NC_001948	Rupestris stem pitting associated virus-1	196400
NC_001954	Enterobacteria phage If1	10868
NC_001956	Vibrio phage fs2	83201
NC_001958	Hemorrhagic enteritis virus	41678
NC_001959	Norovirus GI	122928
NC_001961	Porcine respiratory and reproductive syndrome virus	28344
NC_001962	Bombyx mori NPV	271108
NC_001963	Sphaeropsis sapinea RNA virus 1	73497
NC_001964	Sphaeropsis sapinea RNA virus 2	73498
NC_001973	Lymantria dispar MNPV	10449
NC_001977	Erysimum latent virus	12152
NC_001978	Bacteriophage phi-C31	10719
NC_001981	Helicoverpa armigera stunt virus RNA 1	37206
NC_001983	Mungbean yellow mosaic virus DNA A	33726
NC_001987	Ateline herpesvirus 3	85618
NC_001989	Bovine respiratory syncytial virus	11246
NC_001990	Nudaurelia capensis beta virus	85652
NC_001993	Melanoplus sanguinipes entomopoxvirus	83191
NC_001998	Guinea pig Chlamydia phage	90963
NC_002014	Enterobacteria phage Ike	10867
NC_002015	Chrysanthemum stunt viroid	12897
NC_002023	Influenza A virus (A/Puerto Rico/8/1934(H1N1)) segment 1	211044
NC_002026	Brome mosaic virus RNA 1	12302
NC_002030	Potato spindle tuber viroid	12892
NC_002031	Yellow fever virus	11089
NC_002034	Cucumber mosaic virus RNA 1	12305
NC_002036	Pea early browning virus RNA 1	12294
NC_002038	Peanut stunt virus RNA 1	12313
NC_002041	Soil-borne wheat mosaic virus RNA1	28375
NC_002046	Sida golden mosaic virus coat protein (AV1)	51034
NC_002048	Potato yellow mosaic Panama virus segment A	223307
NC_002052	Tomato spotted wilt virus RNA L	1933298
NC_002058	Poliovirus	138950
NC_002063	Leishmania RNA virus 1 - 1	58103
NC_002064	Leishmania RNA virus 2 - 1	39116
NC_002066	Sacbrood virus	89463
NC_002072	Streptococcus phage DT1	90410
NC_002076	Torque teno virus 1	687340
NC_002077	Adeno-associated virus - 1	85106
NC_002160	Barley yellow dwarf virus-PAS	2169985
NC_002161	Bovine parainfluenza virus 3	11215
NC_002164	Poinsettia mosaic virus	113553
NC_002166	Bacteriophage HK022	10742
NC_002167	Enterobacteria phage HK97	37554
NC_002169	Spodoptera exigua nucleopolyhedrovirus	10454
NC_002180	Chlamydia phage phiCPAR39	1986029
NC_002185	Streptococcus phage 7201	112023
NC_002187	Japanese iris necrotic ring virus	77344
NC_002188	Fowlpox virus	10261
NC_002190	Infectious hypodermal and hematopoietic necrosis virus	1513224
NC_002194	Chlamydia phage Chp2	105154
NC_002195	Torque teno mini virus 9	687377
NC_002198	Cereal yellow dwarf virus-RPS	228582
NC_002199	Tupaia paramyxovirus	92129
NC_002200	Mumps virus	1979165
NC_002201	Equine foamy virus	109270
NC_002204	Influenza B virus RNA 1	518987
NC_002214	Streptococcus thermophilus bacteriophage Sfi11	78541
NC_002229	Gallid herpesvirus 2	10390
NC_002232	Rabbit oral papillomavirus	122291
NC_002251	Northern cereal mosaic virus	1985704
NC_002306	Feline infectious peritonitis virus	11135
NC_002321	Staphylococcus phage PVL proviral DNA	71366
NC_002323	Rice grassy stunt virus RNA 1	66266
NC_002331	Xestia c-nigrum granulovirus	51677
NC_002350	Wheat yellow mosaic virus RNA 1	75746
NC_002351	Soil-borne cereal mosaic virus RNA1	100887
NC_002358	Oat golden stripe virus RNA1	45103
NC_002359	Chinese wheat mosaic virus RNA1	83544
NC_002361	Columbid circovirus (CoCV)	126070
NC_002362	Vibrio phage VfO3K6	127507
NC_002363	Vibrio phage VfO4K68	127508
NC_002371	Enterobacteria phage P22 virus	10754
NC_002468	Cherry necrotic rusty mottle virus	129143
NC_002469	Ovine astrovirus	1239577
NC_002470	Turkey astrovirus	70793
NC_002484	Bacteriophage D3	31535
NC_002486	Staphylococcus prophage phiPV83	129009
NC_002500	Cherry mottle leaf virus	131226
NC_002501	Frog adenovirus 1	114102
NC_002509	Turnip mosaic virus	12230
NC_002510	Cotton leaf curl Gezira virus	222459
NC_002512	Rat cytomegalovirus Maastricht	79700
NC_002513	Bovine adenovirus type 2	114429
NC_002515	Mycoplasma phage P1	35238
NC_002519	Roseophage SIO1	136084
NC_002520	Amsacta moorei entomopoxvirus 'L'	28321
NC_002526	Bovine ephemeral fever virus	11303
NC_002531	Alcelaphine herpesvirus 1	35252
NC_002532	Equine arteritis virus	11047
NC_002543	Horseradish curly top virus	46448
NC_002548	Acute bee paralysis virus	92444
NC_002549	Zaire ebolavirus isolate Ebola virus/H.sapiens-tc/COD/1976/Yambuku-Mayinga	186538
NC_002551	Vesicular exanthema of swine virus	35612
NC_002552	Hop latent virus	104263
NC_002555	Tomato rugose mosaic virus DNA A	134599
NC_002557	Trichoplusia ni cytoplasmic polyhedrosis virus 15 segment 1	134606
NC_002568	Sesbania mosaic virus	12558
NC_002577	Gallid herpesvirus 3	35250
NC_002588	Chayote mosaic virus	71030
NC_002593	Plutella xylostella granulovirus	98383
NC_002598	Panicum mosaic virus	40279
NC_002600	Peanut mottle virus	33763
NC_002602	Cucumber mosaic virus satellite RNA	12436
NC_002604	Botrytis virus F	129395
NC_002615	European brown hare syndrome virus	33756
NC_002618	Cocksfoot mottle virus	40979
NC_002628	Methanothermobacter wolfeii prophage psiM100	173824
NC_002633	Cucumber fruit mottle mosaic virus	146499
NC_002634	Soybean mosaic virus	12222
NC_002640	Dengue virus 4	11070
NC_002641	Meleagrid herpesvirus 1	37108
NC_002642	Yaba-like disease virus	132475
NC_002643	Bdellovibrio phage phiMH2K	145579
NC_002645	Human coronavirus 229E	11137
NC_002649	Bacillus phage GA-1	12345
NC_002654	Helicoverpa armigera nucleopolyhedrovirus G4	148363
NC_002656	Mycobacterium phage Bxb1	148603
NC_002657	Classical swine fever virus	11096
NC_002661	Staphylococcus phage phiSLT	130478
NC_002665	Bovine herpesvirus 4 long unique region	10385
NC_002666	Lactococcus prophage bIL285	151535
NC_002667	Lactococcus prophage bIL286	151536
NC_002668	Lactococcus prophage bIL309	151537
NC_002669	Lactococcus prophage bIL310	151538
NC_002670	Lactococcus prophage bIL311	151534
NC_002671	Lactococcus prophage bIL312	151539
NC_002685	Bovine adenovirus D	130499
NC_002686	Cercopithecine herpesvirus 9	35246
NC_002687	Ectocarpus siliculosus virus 1	37665
NC_002690	Nodamura virus RNA1	12288
NC_002692	Tomato mosaic virus	12253
NC_002700	Acinetobacter phage AP205	154784
NC_002701	Eimeria brunetti RNA virus 1	155414
NC_002702	Porcine adenovirus 5	45370
NC_002703	Lactococcus phage Tuc2009	35241
NC_002728	Nipah virus	121791
NC_002729	Banana mild mosaic virus	148879
NC_002730	Enterobacteria phage HK620	155148
NC_002738	Groundnut rosette virus satellite RNA	127441
NC_002743	Tomato leaf curl virus satellite complete sequence	1993650
NC_002747	Lactococcus phage TP901-1	35345
NC_002766	Beet chlorosis virus	131082
NC_002786	Maize rayado fino virus isolate Costa Rican	59749
NC_002792	Ribgrass mosaic virus	51680
NC_002794	Tupaiid herpesvirus 1	10397
NC_002795	Aconitum latent virus	101764
NC_002796	Lactococcus phage BK5-T	31754
NC_002797	Discula destructiva virus 1 segment 1	148880
NC_002803	Spring viraemia of carp virus	696863
NC_002815	Cactus virus X	112227
NC_002816	Cydia pomonella granulovirus	28289
NC_002817	Tobacco leaf curl Zimbabwe virus	223337
NC_002981	Ageratum yellow vein Sri Lanka virus segment A	222079
NC_002984	Cucurbit leaf crumple virus DNA A	134681
NC_002990	Barley yellow mosaic virus RNA 1	12465
NC_003003	Broad bean wilt virus 2 RNA 1	76875
NC_003005	Taura syndrome virus	142102
NC_003006	Cypovirus 14 RNA 1	205908
NC_003016	Lymantria dispar cypovirus 1 segment 1	205895
NC_003027	Lumpy skin disease virus NI-2490	376849
NC_003031	Sugarcane bacilliform IM virus	362398
NC_003038	Invertebrate iridescent virus 6	176652
NC_003045	Bovine coronavirus	11128
NC_003050	Streptococcus pneumoniae bacteriophage MM1	120574
NC_003054	Goose circovirus	146032
NC_003056	Soybean dwarf virus genomic RNA	12049
NC_003059	Porcine endogenous retrovirus E	168238
NC_003083	Epiphyas postvittana NPV	70600
NC_003084	Culex nigripalpus NPV	130556
NC_003085	Myxococcus phage Mx8	49964
NC_003092	Simian hemorrhagic fever virus	38143
NC_003093	Indian citrus ringspot virus	104664
NC_003094	Helicoverpa armigera NPV	51313
NC_003102	Spodoptera litura NPV	46242
NC_003113	Perina nuda virus	170621
NC_003138	Blueberry red ringspot virus	172220
NC_003157	Streptococcus pyogenes strain NIH1 putative methionine sulfoxide reductase gene	173707
NC_003158	Natrinema virus SNJ1	1723446
NC_003199	Cotton leaf curl Multan virus segment A	223252
NC_003200	Cotton leaf curl virus-associated DNA beta	134386
NC_003203	Grapevine fanleaf virus satellite RNA	141860
NC_003214	Sulfolobus islandicus filamentous virus	176106
NC_003215	Semliki forest virus	11033
NC_003216	Listeria phage A118	40521
NC_003220	Planaria asexual strain-specific virus-like element type 1 large DNA segment	159252
NC_003224	Zucchini yellow mosaic virus	12232
NC_003225	White spot syndrome virus strain CN01	342409
NC_003243	Australian bat lyssavirus	90961
NC_003264	Citrus dwarfing viroid	551523
NC_003266	Human adenovirus E	130308
NC_003278	Pseudomonas phage phiCTX	35343
NC_003287	Enterobacteria phage M13	1977402
NC_003288	Staphylococcus phage phiETA	106284
NC_003291	Bacteriophage PSA	171618
NC_003298	Enterobacteria phage T3	10759
NC_003299	Pseudomonas phage phi8 segment L	120086
NC_003309	Burkholderia phage phiE125	180504
NC_003310	Monkeypox virus Zaire-96-I-16	619591
NC_003313	Vibrio phage K139	70734
NC_003315	Haemophilus phage HP2	157239
NC_003323	Primate T-lymphotropic virus 3 long terminal repeat	39101
NC_003324	Sinorhizobium phage PBC5	179237
NC_003326	Wheat dwarf virus	10834
NC_003327	Vibrio phage VSK	181604
NC_003345	Halorubrum phage HF2	33771
NC_003346	Bombyx mori densovirus 1	46253
NC_003347	Grapevine fleck virus	103722
NC_003348	Phocoena spinipinnis papillomavirus	82676
NC_003355	Wasabi mottle virus	1169032
NC_003356	Enterobacteria phage phiP27	103807
NC_003357	Soybean crinkle leaf virus	85753
NC_003369	Bean leafroll virus	12041
NC_003375	Garlic virus A	12433
NC_003376	Garlic virus C	12431
NC_003377	Maize dwarf mosaic virus	12203
NC_003378	Tobacco vein clearing virus	107324
NC_003379	Miscanthus streak virus - [91] DNA	268776
NC_003380	Rice yellow mottle virus satellite	195056
NC_003381	Banana streak OL virus	328671
NC_003382	Citrus yellow mosaic virus	174178
NC_003387	Mycobacterium phage TM4	88870
NC_003389	Swinepox virus	10276
NC_003390	Synechococcus phage P60	151528
NC_003391	Camelpox virus	28873
NC_003397	Bean common mosaic virus	12196
NC_003398	Sugarcane mosaic virus	12224
NC_003399	Scallion mosaic virus	157018
NC_003400	Scallion virus X	445435
NC_003401	Macacine herpesvirus 5	154334
NC_003403	Ageratum yellow vein virus-associated DNA beta	185750
NC_003405	Bhendi yellow vein mosaic virus-associated DNA beta	186371
NC_003410	Canary circovirus	142661
NC_003412	Euprosterna elaeasa virus	186165
NC_003414	Ageratum yellow vein Singapore alphasatellite-[Singapore;1998]	915293
NC_003417	Mayaro virus	59301
NC_003418	Bhendi yellow vein mosaic virus	120168
NC_003433	Sleeping disease virus	78540
NC_003434	Ageratum enation virus	188333
NC_003436	Porcine epidemic diarrhea virus	28295
NC_003438	Spiroplasma phage 4	10855
NC_003443	Human rubulavirus 2	1979160
NC_003444	Enterobacteria phage SfV	55884
NC_003445	Strawberry mottle virus RNA1 gene for polyprotein	167161
NC_003448	Striped Jack nervous necrosis virus RNA1	35297
NC_003451	American plum line pattern virus RNA1	134632
NC_003460	Propionibacterium phage B5	189836
NC_003461	Human parainfluenza virus 1	12730
NC_003462	Apple stem pitting virus genes for RNA-dependent RNA polymerase	35350
NC_003463	Apple dimple fruit viroid	73494
NC_003464	Apple mosaic virus RNA 1 putative methyltransferase/helicase gene	12319
NC_003468	Andes virus segment L	1980456
NC_003469	Barley stripe mosaic virus RNA 1	12327
NC_003470	Atkinsonella hypoxylon partitivirus RNA 1	37961
NC_003479	Banana bunchy top virus DNA R	12585
NC_003483	Barley mild mosaic virus RNA 1	12466
NC_003487	Tobacco necrosis virus D	12056
NC_003491	Beet mild yellowing virus	156690
NC_003492	Bean yellow mosaic virus	12197
NC_003493	Bean yellow dwarf virus putative genes V1	57119
NC_003494	Infectious spleen and kidney necrosis virus	180170
NC_003496	Bean pod mottle virus RNA 1	12260
NC_003497	Bamboo mosaic virus satellite RNA	190811
NC_003498	Carnation etched ring virus	10640
NC_003499	Blueberry scorch virus	31722
NC_003500	Carnation Italian ringspot virus genomic sequence for ORF1-5	39443
NC_003501	Brome streak mosaic virus	42631
NC_003504	Bean calico mosaic virus DNA A coat protein (AV1)	31602
NC_003509	Blackcurrant reversion virus RNA1	65743
NC_003510	Beet virus Q RNA 1	71972
NC_003514	Beet necrotic yellow vein virus RNA 1	31721
NC_003520	Beet soil-borne virus RNA 1	46436
NC_003521	Panine herpesvirus 2 strain Heberling	188763
NC_003523	Arabis mosaic virus large satellite RNA	190809
NC_003524	Clostridium phage phi3626	190478
NC_003529	Mamestra configurata NPV-A	207830
NC_003530	Carnation ringspot virus fusion protein polymerase (p88K)	12268
NC_003532	Cymbidium ringspot virus	12144
NC_003533	Cereal yellow dwarf virus-RPV satellite RNA	191032
NC_003534	Cryphonectria hypovirus 2	40282
NC_003535	Cowpea mottle virus	12627
NC_003536	Clover yellow vein virus	12198
NC_003537	Dasheen mosaic virus	29271
NC_003538	Columnea latent viroid	12901
NC_003539	Citrus viroid IV virus	12898
NC_003540	Chrysanthemum chlorotic mottle viroid	68402
NC_003543	Cowpea chlorotic mottle virus RNA 1	12303
NC_003545	Cowpea severe mosaic virus RNA 1	12261
NC_003548	Citrus leaf rugose virus RNA 1	37126
NC_003549	Cowpea mosaic virus RNA 1	12264
NC_003553	Australian grapevine viroid	190810
NC_003554	Figwort mosaic virus (FMV) genome	10649
NC_003555	Giardia lamblia virus	29255
NC_003556	Eupatorium yellow vein virus	186637
NC_003557	Garlic latent virus	12458
NC_003558	Faba bean necrotic yellows C11 alphasatellite C1-Eg gene	1453081
NC_003559	Faba bean necrotic yellows virus DNA-C	59817
NC_003565	Faba bean necrotic yellows C7 alphasatellite C7-Eg gene	1453082
NC_003567	Faba bean necrotic yellows C9 alphasatellite C9-Eg gene	1453083
NC_003569	Elm mottle virus replicase gene	56486
NC_003601	Leishmania RNA virus 1 - 4	12530
NC_003602	Grapevine virus B	35289
NC_003603	Groundnut rosette virus	47740
NC_003604	Grapevine virus A	35288
NC_003605	Lettuce mosaic virus	12202
NC_003606	Johnsongrass mosaic virus	31742
NC_003607	Helminthosporium victoriae virus 190S	45237
NC_003608	Hibiscus chlorotic ringspot virus	53181
NC_003609	Honeysuckle yellow vein mosaic virus	180587
NC_003610	Kyuri green mottle mosaic virus	111970
NC_003611	Hop latent viroid	12907
NC_003612	Grapevine yellow speckle viroid 2	46342
NC_003613	Iresine viroid 1	53193
NC_003614	Peanut bud necrosis virus L protein (L) gene	40687
NC_003615	Grapevine fanleaf virus RNA 1	12274
NC_003617	Lettuce infectious yellows virus RNA 1	31713
NC_003622	Grapevine chrome mosaic virus RNA 1	12273
NC_003625	Impatiens necrotic spot virus segment L	11612
NC_003626	Maize chlorotic dwarf virus	51354
NC_003627	Maize chlorotic mottle virus genomic RNA	12138
NC_003628	Parsnip yellow fleck virus	12777
NC_003629	Pea enation mosaic virus-1	193121
NC_003630	Pepper mild mottle virus	12239
NC_003631	Satellite virus of maize white line mosaic virus	31503
NC_003632	Potato aucuba mosaic virus	12182
NC_003633	Oat chlorotic stunt virus	146762
NC_003634	Physalis mottle virus	72539
NC_003635	Modoc virus	64300
NC_003636	Peach latent mosaic viroid	12894
NC_003637	Mexican papita viroid	79450
NC_003638	Milk vetch dwarf C1 alphasatellite gene for viral replication-associated protein	1455651
NC_003639	Milk vetch dwarf C2 alphasatellite gene for viral replication-associated protein	1455653
NC_003640	Milk vetch dwarf C3 alphasatellite gene for virus replication-associated protein	1455654
NC_003647	Milk vetch dwarf C10 alphasatellite gene for replication initiation protein	1455652
NC_003648	Milk vetch dwarf virus segment DNA-R	67585
NC_003649	Pelargonium zonate spot virus RNA 1	116056
NC_003654	Nilaparvata lugens reovirus segment 1	33724
NC_003663	Cowpox virus	10243
NC_003664	Tomato chlorotic mottle virus DNA A	172391
NC_003669	Pepper ringspot virus RNA 1	31750
NC_003672	Peanut clump virus RNA 1	28355
NC_003673	Olive latent virus 2 RNA 1	33773
NC_003675	Rio Bravo virus	64285
NC_003676	Apoi virus	64280
NC_003678	Pestivirus giraffe-1 H138	119222
NC_003679	Border disease virus X818	358764
NC_003680	Barley yellow dwarf virus - MAV	2169984
NC_003681	Coleus blumei viroid 1	192025
NC_003682	Coleus blumei viroid 2	192026
NC_003683	Coleus blumei viroid 3	192027
NC_003687	Powassan virus	11083
NC_003688	Cucurbit aphid-borne yellows virus	91753
NC_003689	Cherry virus A	42882
NC_003690	Langat virus	11085
NC_003691	Pariacato virus RNA1	103782
NC_003693	Beet ringspot virus RNA 1	191547
NC_003696	Eyach virus segment 1	62352
NC_003708	Watermelon chlorotic stunt virus DNA A	35341
NC_003710	Discula destructiva virus 2 segment 1	160484
NC_003715	Pseudomonas phage phi-6 segment L	10879
NC_003722	Tobacco curly shoot virus	180526
NC_003723	Potato mop-top virus RNA 1	37128
NC_003729	Rice black streaked dwarf virus segment 1	10990
NC_003739	Raspberry bushy dwarf virus RNA 1	12451
NC_003741	Red clover mottle virus RNA 1	12262
NC_003742	Cocksfoot streak virus	192452
NC_003743	Turnip yellows virus	131083
NC_003744	Sugarcane streak virus - [Natal]	10836
NC_003745	Saccharomyces cerevisiae virus L-A (L1)	11008
NC_003746	Rice yellow stunt virus	59380
NC_003747	Ryegrass mottle virus isolate MAFF. No. 307043 from Japan	119910
NC_003748	Equus caballus papillomavirus type 1	333920
NC_003749	Rice ragged stunt virus segment S1 P1 gene	42475
NC_003755	Rice stripe virus RNA 1	12331
NC_003756	Red clover necrotic mosaic virus RNA-1	12267
NC_003773	Rice dwarf virus segment 1	10991
NC_003777	Apple fruit crinkle viroid	190808
NC_003778	Chicory yellow mottle virus large satellite RNA	192021
NC_003779	Plautia stali intestine virus RNA for nonstructural polyprotein	64698
NC_003780	Acyrthosiphon pisum virus protein P1 gene	340187
NC_003781	Infectious flacherie virus	12742
NC_003782	Himetobi P virus genomic RNA	81583
NC_003783	Triatoma virus nonstructural protein precursor and capsid protein precursor	103442
NC_003784	Black queen cell virus nonstructural polyprotein (orf1) and structural polyprotein (orf2) genes	92395
NC_003785	Satsuma dwarf virus RNA 1	47416
NC_003787	Apple latent spherical virus segment 1	101688
NC_003790	Chicken astrovirus	336959
NC_003791	Cycas necrotic stunt virus RNA 1	173976
NC_003793	Spiroplasma phage 1-C74	185959
NC_003794	Strawberry mild yellow edge virus	12187
NC_003795	Shallot virus X	31770
NC_003797	Sweet potato mild mottle virus	41459
NC_003798	Lucerne transient streak virus satellite RNA	193118
NC_003799	Squash mosaic virus RNA 1	12263
NC_003801	Rhizoctonia solani virus 717 RNA1	46618
NC_003803	South African cassava mosaic virus DNA A	63723
NC_003805	Tobacco rattle virus RNA 1	12295
NC_003806	Sweet clover necrotic mosaic virus RNA 1	28348
NC_003808	Spinach latent virus putative replicase gene	42680
NC_003812	Subterranean clover stunt virus m-rep gene for 33.24 kDa master Rep protein (SCSV8)	36772
NC_003814	Subterranean clover stunt C2 alphasatellite	1458458
NC_003818	Subterranean clover stunt C6 alphasatellite	1458459
NC_003820	White clover mosaic virus	12188
NC_003821	Turnip crinkle virus	11988
NC_003822	Tobacco yellow dwarf virus	10830
NC_003823	Ustilago maydis virus H1	28882
NC_003824	Trichomonas vaginalis virus	29256
NC_003825	Tomato pseudo-curly top virus	49267
NC_003826	Tomato bushy stunt virus satellite RNA B1	373058
NC_003828	Tomato yellow leaf curl Sardinia virus	123735
NC_003830	Chino del tomate virus DNA A	47838
NC_003832	Watermelon silver mottle virus segment L	1933300
NC_003833	Tulare apple mosaic virus RNA1	151043
NC_003837	Tomato aspermy virus RNA 1	12315
NC_003840	Tomato ringspot virus RNA 1	12280
NC_003844	Tobacco streak virus RNA 1	12317
NC_003847	Panicum mosaic satellite virus	154834
NC_003848	Strawberry latent ringspot virus satellite RNA	195062
NC_003849	Plantago asiatica mosaic virus	28354
NC_003850	Solanum nodiflorum mottle virus satellite RNA	195061
NC_003851	Subterranean clover mottle virus satellite RNA	195063
NC_003852	Obuda pepper virus	31749
NC_003853	Pea enation mosaic virus-2	193120
NC_003854	Pea enation mosaic virus satellite RNA	193119
NC_003855	Peanut stunt virus satellite RNA	193122
NC_003856	Dicliptera yellow mottle virus DNA A	94700
NC_003861	Sri Lankan cassava mosaic virus-[Colombo] DNA-A	223328
NC_003865	Melon chlorotic leaf curl virus DNA A	1051966
NC_003866	Cabbage leaf curl virus coat protein (AV1)	51336
NC_003867	Tomato mosaic Havana virus-[Quivican] DNA	223357
NC_003870	Sugarcane striate mosaic-associated virus	167927
NC_003871	Carrot red leaf luteovirus associated RNA clone a25 putative RNA dependent RNA polymerase	67962
NC_003872	Blackcurrant reversion virus satellite RNA	99930
NC_003873	Trichomonas vaginalis virus II	674954
NC_003874	Zygosaccharomyces bailii virus Z	114871
NC_003876	Gremmeniella abietina RNA virus L1	152217
NC_003877	Citrus leaf blotch virus	129141
NC_003878	Zucchini green mottle mosaic virus	111418
NC_003882	Coleus blumei viroid	12899
NC_003883	Fusarium poae virus 1 RNA 1	75747
NC_003885	Mycovirus FusoV RNA 1	1511847
NC_003889	Tobacco ringspot virus satellite RNA	31504
NC_003890	Tomato black ring virus satellite RNA	196089
NC_003891	Tomato leaf curl Bangalore virus	220608
NC_003896	Tomato leaf curl virus	28350
NC_003897	Tomato leaf curl Karnataka virus	220932
NC_003898	Tomato leaf curl Taiwan virus	196093
NC_003899	Eastern equine encephalitis virus	11021
NC_003900	Aura virus	44158
NC_003906	Velvet tobacco mottle virus Satellite RNA	196095
NC_003907	Vibrio phage VpV262	194802
NC_003908	Western equine encephalomyelitis virus	11039
NC_003924	Cricket paralysis virus nonstructural polyprotein and structural polyprotein genes	12136
NC_003930	Salmon pancreas disease virus	84589
NC_003971	Chicory yellow mottle virus satellite RNA	192022
NC_003973	Psittacus erithacus timneh papillomavirus	197772
NC_003976	Ljungan virus	172314
NC_003977	Hepatitis B virus (strain ayw) genome	10407
NC_003983	Equine rhinitis B virus 1	47001
NC_003985	Porcine teschovirus 1	118140
NC_003987	Porcine sapelovirus 1	1002921
NC_003988	Simian enterovirus A	310907
NC_003990	Avian encephalomyelitis virus	70796
NC_003996	Tamana bat virus	161675
NC_004002	Sheeppox virus 17077-99	10266
NC_004003	Goatpox virus Pellor	376852
NC_004005	Tomato yellow leaf curl virus	10832
NC_004008	Broad bean mottle virus RNA 1	12301
NC_004009	Cymbidium ringspot virus satellite RNA	192023
NC_004010	Potato virus V	40640
NC_004011	Leek yellow stripe virus	42004
NC_004012	Garlic virus E	150285
NC_004013	Cowpea aphid-borne mosaic virus	12199
NC_004014	Sorghum chlorotic spot virus RNA 1	107804
NC_004016	Oat mosaic virus RNA 1	157837
NC_004018	Gremmeniella abietina RNA virus MS1 RNA 1	191436
NC_004033	Turnip crinkle virus satellite RNA	196094
NC_004034	Trichomonas vaginalis virus 3	170965
NC_004035	Sorghum mosaic virus	32619
NC_004036	Mirabilis mosaic virus	194445
NC_004037	Ovine adenovirus 7	114430
NC_004039	Potato virus A	12215
NC_004042	Bean golden mosaic virus DNA A	10839
NC_004044	Tomato yellow leaf curl China virus	185793
NC_004045	Beet western yellows ST9 associated virus genomic RNA sequence	198589
NC_004046	Cryphonectria parasitica mitovirus 1-NB631	186769
NC_004047	Bean common mosaic necrosis virus	43240
NC_004048	Satellites of Trichomonas vaginalis T1 virus	198608
NC_004049	Ophiostoma mitovirus 3a	198597
NC_004050	Saccharomyces 23S RNA narnavirus	198599
NC_004051	Saccharomyces 20S RNA narnavirus	186772
NC_004052	Ophiostoma mitovirus 4	88387
NC_004053	Ophiostoma mitovirus 5	88388
NC_004054	Ophiostoma novo-ulmi mitovirus 6-Ld	88389
NC_004060	Southern bean mosaic virus isolate Sao Paulo	12139
NC_004062	Phthorimaea operculella granulovirus	192584
NC_004063	Turnip yellow mosaic virus	12154
NC_004064	Calicivirus strain NB	190239
NC_004065	Murid herpesvirus 1	10366
NC_004066	Lactococcus phage ul36	114416
NC_004067	Pepino mosaic virus	112229
NC_004068	Fringilla coelebs papillomavirus	197771
NC_004071	Hollyhock leaf crumple virus	199587
NC_004074	Tioman virus	162013
NC_004084	Natrialba phage PhiCh1	114777
NC_004086	Sulfolobus islandicus rod-shaped virus 2	157899
NC_004087	Sulfolobus islandicus rod-shaped virus 1	157898
NC_004090	Ageratum yellow vein China virus-[Hn2]	222078
NC_004091	Stachytarpheta leaf curl virus	202568
NC_004092	Hollyhock leaf crumple virus satellite DNA	169696
NC_004093	OkLCV satDNA 10	756759
NC_004097	Macroptilium mosaic Puerto Rico virus DNA A	223282
NC_004099	Macroptilium yellow mosaic Florida virus DNA A	223284
NC_004101	Pepper golden mosaic virus DNA A	223301
NC_004102	Hepatitis C virus genotype 1	41856
NC_004104	Human papillomavirus type 90	333769
NC_004105	Ectromelia virus	12643
NC_004106	Paprika mild mottle virus	35281
NC_004107	Woodchuck hepatitis virus	35269
NC_004108	La Crosse virus segment L	11577
NC_004112	Lactobacillus phage A2	51369
NC_004117	Mamestra configurata NPV-B	204440
NC_004119	Montana myotis leukoencephalitis virus	64312
NC_004120	Spring beauty latent virus RNA 1	188141
NC_004123	Sweet potato chlorotic stunt virus RNA 1	81931
NC_004142	Boolarra virus RNA 1	12286
NC_004146	Flock house virus RNA 1	12287
NC_004147	Papaya leaf curl virus	53260
NC_004153	Tomato leaf curl Vietnam virus DNA A	208177
NC_004156	Helicoverpa zea nudivirus 2	1128424
NC_004159	Dugbe virus segment L	1980521
NC_004161	Reston ebolavirus isolate Reston virus/M.fascicularis-tc/USA/1989/Philippines89-Pennsylvania	186539
NC_004162	Chikungunya virus	37124
NC_004165	Bacillus phage B103	10778
NC_004166	Bacteriophage SPP1 complete nucleotide sequence	10724
NC_004167	Bacteriophage phi-105 DNA	10717
NC_004168	Yellowtail ascites virus segment A	59816
NC_004172	Pseudomonas phage phi13 segment L	134554
NC_004173	Pseudomonas phage phi12 segment L	161736
NC_004177	Drosophila x virus segment A	48981
NC_004178	Infectious bursal disease virus segment A	10995
NC_004181	Colorado tick fever virus segment 1	46839
NC_004192	Pepper leaf curl Bangladesh virus segment A component	223305
NC_004195	Bovine papillomavirus type 5	40537
NC_004197	Bovine papillomavirus 3	10561
NC_004210	Kadipiro virus segment 1	104580
NC_004211	Banna virus strain JKT-6423 segment 1	649604
NC_004284	Junonia coenia densovirus	12524
NC_004285	Aedes albopictus densovirus 2 DNA	1513199
NC_004286	Galleria mellonella densovirus	37138
NC_004287	Bombyx mori densovirus 5	125788
NC_004288	Casphalia extranea densovirus	180586
NC_004289	Planococcus citri densovirus	159153
NC_004290	Acheta domesticus densovirus	185639
NC_004291	Lymphocytic choriomeningitis virus segment L	11623
NC_004292	Tacaribe virus segment L	11631
NC_004295	Human erythrovirus V9	72197
NC_004297	Lassa virus segment L	11620
NC_004300	Croton yellow vein mosaic virus	207697
NC_004301	Bacteriophage SP genomic RNA	12027
NC_004302	Bacteriophage r1t integrase	43685
NC_004303	Streptococcus phage O1205	85154
NC_004305	Lactobacillus phage phig1e	52979
NC_004306	Vibrio phage fs1	70203
NC_004313	Salmonella phage ST64B	175950
NC_004322	Tulip virus X	167132
NC_004324	Cestrum yellow leaf curling virus	175814
NC_004333	Burkholderia phage Bcep781	209052
NC_004346	Subterranean clover mottle virus	12472
NC_004348	Enterobacteria phage ST64T	173443
NC_004356	Tobacco leaf curl Yunnan virus - [Y136]	211866
NC_004359	Citrus viroid VI	697192
NC_004362	Prunus necrotic ringspot virus RNA 1	37733
NC_004365	Aphid lethal paralysis virus	209529
NC_004366	Tobacco bushy top virus	184020
NC_004367	Callitrichine herpesvirus 3 strain CJ0149	106331
NC_004421	Aichivirus B genomic RNA	194965
NC_004422	Youcai mosaic virus	228578
NC_004423	Broad bean necrosis virus RNA 1	79918
NC_004426	Wild potato mosaic virus	187977
NC_004439	Tomato black ring virus RNA 1	12275
NC_004441	Porcine enterovirus 9 strain UKG/410/73 polyprotein gene	64141
NC_004442	Canine minute virus	329639
NC_004450	Taro bacilliform virus	178354
NC_004451	Simian sapelovirus 1	1002918
NC_004452	Beet black scorch virus	196375
NC_004455	Simian immunodeficiency virus 2 isolate SIVmnd-2	159122
NC_004456	Vibrio phage VHML	207597
NC_004462	Thermus thermophilus phage IN93	1714273
NC_004466	Pseudomonas aeruginosa phage PaP3	188350
NC_004500	Human papillomavirus type 92	211787
NC_004515	Eupatorium yellow vein virus-associated DNA beta	221054
NC_004540	Kalanchoe top-spotting virus	218387
NC_004541	Walrus calicivirus non-structural polyprotein	146073
NC_004542	Canine calicivirus	1176484
NC_004544	Tomato yellow leaf curl China virus satellite DNA beta	278069
NC_004546	Tobacco curly shoot virus-associated DNA beta	219596
NC_004553	Turnip rosette virus isolate TRoV-1	218923
NC_004558	Tomato leaf curl Gujarat virus - [Varanasi] segment A	219299
NC_004560	Oyster mushroom spherical virus	218667
NC_004569	Tomato yellow leaf curl Malaga virus	219744
NC_004573	Peru tomato mosaic virus	187978
NC_004579	Mink astrovirus	1239574
NC_004580	Cotton leaf crumple virus DNA A	77647
NC_004582	Cotton leaf curl Alabad virus	222456
NC_004583	Cotton leaf curl Kokhran virus	222464
NC_004607	Cotton leaf curl Multan virus	223252
NC_004608	Mungbean yellow mosaic India virus DNA A	223287
NC_004611	Tomato leaf curl New Delhi virus DNA A	223347
NC_004613	Tomato leaf curl Laos virus	223345
NC_004614	Tomato leaf curl Bangladesh virus	223344
NC_004615	Staphylococcus phage 11	12360
NC_004616	Staphylococcus prophage phi 12	186152
NC_004617	Staphylococcus prophage phi 13	186153
NC_004618	Chayote yellow mosaic virus	222450
NC_004625	East African cassava mosaic Cameroon virus DNA A	223262
NC_004626	Ageratum yellow vein virus	44560
NC_004627	Ageratum yellow vein Taiwan virus	222441
NC_004628	Chilli leaf curl virus	172278
NC_004629	Pseudomonas phage phiKZ	169683
NC_004634	Malvastrum yellow vein virus	222475
NC_004635	Sida golden yellow vein virus-[Jamaica:Liguanea2:2008] DNA-A	929766
NC_004637	Sida mottle virus	191460
NC_004638	Potato yellow mosaic Trinidad virus DNA A	223308
NC_004639	Sida yellow mosaic virus	191463
NC_004640	Sweet potato leaf curl Georgia virus	225752
NC_004641	Tobacco leaf curl Kochi virus	223334
NC_004642	Tomato severe leaf curl virus	92963
NC_004645	Squash mild leaf curl virus-[Imperial Valley] DNA A	223324
NC_004647	Tomato leaf curl Sri Lanka virus	223352
NC_004648	Tomato leaf curl Malaysia virus	223346
NC_004650	Sweet potato leaf curl virus DNA A	100755
NC_004651	Squash leaf curl Yunnan virus	222474
NC_004654	Tobacco leaf curl Japan virus	223332
NC_004655	East African cassava mosaic Zanzibar virus DNA-A	223275
NC_004657	Sida golden mosaic Costa Rica virus DNA A	223313
NC_004659	Sida golden mosaic Honduras virus DNA A	223316
NC_004661	Sida yellow vein virus DNA A	223321
NC_004664	Streptomyces phage phiBT1	225588
NC_004665	Pseudomonas phage gh-1	197783
NC_004666	Barley yellow dwarf virus-GAV	224578
NC_004667	Grapevine leafroll-associated virus 3	55951
NC_004673	Okra yellow vein mosaic virus	227137
NC_004674	East African cassava mosaic virus DNA A	62079
NC_004675	Tomato curly stunt virus	128941
NC_004678	Staphylococcus phage 44AHJD	204086
NC_004679	Staphylococcus phage phiP68	204090
NC_004680	Mycobacterium phage Che8	205868
NC_004681	Mycobacterium phage Cjw1	205869
NC_004682	Mycobacterium virus Bxz2	205870
NC_004683	Mycobacterium phage Che9c	205872
NC_004684	Mycobacterium phage Rosebush	205874
NC_004685	Mycobacterium phage Corndog	205875
NC_004686	Mycobacteriophage Che9d	205876
NC_004687	Mycobacterium phage Bxz1	205877
NC_004688	Mycobacterium phage Omega	205879
NC_004689	Mycobacterium phage Barnyard	205880
NC_004690	Adoxophyes honmai NPV	224399
NC_004706	Papaya leaf curl virus-associated DNA beta	714640
NC_004714	Sclerophthora macrospora virus B	75914
NC_004715	Tomato leaf curl virus-associated DNA beta	220812
NC_004718	SARS coronavirus	227984
NC_004724	Grapevine rootstock stem lesion associated virus	167634
NC_004725	Cucumber Bulgarian latent virus	2560401
NC_004729	Indian peanut clump virus RNA 1	32629
NC_004732	Melon chlorotic leaf curl virus-[Guatemala] component A	223286
NC_004733	Malvastrum yellow vein virus satellite DNA beta	221036
NC_004735	Rhodothermus phage RM378	148943
NC_004736	Vibrio phage VGJphi	223524
NC_004745	Yersinia phage L-413C	227940
NC_004746	Lactococcus phage 4268	354260
NC_004750	Barley yellow dwarf virus - PAV	2169986
NC_004751	Cereal yellow dwarf virus-RPV	2170100
NC_004752	Yam mosaic virus	41460
NC_004755	Sugarcane streak virus reunion	78395
NC_004756	Beet western yellows virus	12042
NC_004763	African green monkey polyomavirus	12480
NC_004764	Budgerigar fledgling disease virus - 1	133789
NC_004765	Felis domesticus papillomavirus type 1	188524
NC_004775	Enterobacteria phage epsilon15	215158
NC_004777	Yersinia pestis phage phiA1122	227720
NC_004778	Choristoneura fumiferana multiple nucleopolyhedrovirus	208973
NC_004800	Goose hemorrhagic polyomavirus	208491
NC_004807	Kashmir bee virus	68876
NC_004809	Cucurbit yellow stunting disorder virus RNA1	51330
NC_004812	Macacine herpesvirus 1	10325
NC_004813	Enterobacteria phage BP-4795	196242
NC_004814	Streptococcus phage C1	230871
NC_004824	Loofa yellow mosaic virus DNA A	207240
NC_004827	Bacteriophage Aaphi23	230158
NC_004828	Avian adeno-associated virus ATCC VR-865	219704
NC_004830	Deformed wing virus	198112
NC_004831	Enterobacteria phage SP6	194966
NC_004902	Xanthomonas phage Xp10	232237
NC_004903	Tomato yellow leaf curl Thailand virus satellite DNA beta	693897
NC_004904	Tomato begomovirus satellite DNA beta	234829
NC_004910	Influenza A virus pb2 gene for polymerase Pb2	130760
NC_004913	Stx1 converting phage DNA	194948
NC_004914	Stx2 converting phage II DNA	194949
NC_004927	Halovirus HF1	222645
NC_004928	Enterobacteria phage RB69	12353
NC_004994	Enzootic nasal tumour virus of goats	239365
NC_004995	Pea stem necrosis virus	199361
NC_004996	Streptococcus phage SM1	157924
NC_005028	Papaya leaf-distortion mosaic potyvirus	46917
NC_005029	Onion yellow dwarf virus	43130
NC_005030	Tobacco leaf curl Yunnan virus satellite DNA beta clone 17	218845
NC_005031	Tomato leaf curl Java virus	263001
NC_005032	Tomato leaf curl Philippines virus	96054
NC_005036	Goose paramyxovirus SF02	204987
NC_005038	Adoxophyes orana granulovirus	170617
NC_005039	Yokose virus	64294
NC_005040	Myzus persicae densovirus	210016
NC_005041	Blattella germanica densovirus 1	220638
NC_005045	Pseudomonas phage phiKMV	204270
NC_005046	Ageratum leaf curl disease associated sequence virion	169687
NC_005048	Chilli leaf curl disease associated sequence virion	2010286
NC_005049	Tobacco leaf curl disease associated sequence virion	169691
NC_005051	Okra yellow vein disease associated sequence virion	169693
NC_005052	Honeysuckle yellow vein mosaic virus satellite DNA beta	221037
NC_005053	Mulard duck circovirus	232802
NC_005056	Bacteriophage WPhi	2681595
NC_005057	Tobacco curly shoot virus associated DNA 1	926844
NC_005062	Omsk hemorrhagic fever virus	12542
NC_005064	Kamiti River virus	218849
NC_005065	Little cherry virus 2	154339
NC_005066	Enterobacteria phage RB49	50948
NC_005068	Cryptophlebia leucotreta granulovirus	35254
NC_005069	Yersinia phage PY54	172667
NC_005074	Helicobasidium mompa totivirus 1-17 segment L	196690
NC_005079	Machupo virus segment L	11628
NC_005080	Junin virus segment L	2169991
NC_005082	Guanarito virus segment L	45219
NC_005083	Vibrio phage KVP40	75320
NC_005084	Fer-de-lance virus	122203
NC_005091	Burkholderia phage BcepNazgul	242861
NC_005092	Ectropis obliqua picorna-like virus	240555
NC_005093	Hirame rhabdovirus	1980915
NC_005094	Macrobrachium rosenbergii nodavirus RNA-1	222557
NC_005097	Tobacco ringspot virus RNA 1	12282
NC_005131	Ralstonia phage p12J	247080
NC_005132	Botrytis virus X	174142
NC_005134	Human papillomavirus type 96	247269
NC_005135	Aeromonas phage 44RR2.8t	115987
NC_005136	Oat necrotic mottle virus	112437
NC_005137	Choristoneura fumiferana DEF MNPV	74660
NC_005138	Lily symptomless virus	12173
NC_005148	Porcine circovirus 2	85708
NC_005166	Golden shiner reovirus segment 1	185782
NC_005178	Pseudomonas phage D3112	10708
NC_005179	Yaba monkey tumor virus	38804
NC_005209	Beet pseudo-yellows virus RNA 1	72750
NC_005214	Uukuniemi virus segment L	11591
NC_005217	Sin Nombre virus map viral genome L segment	1980491
NC_005222	Hantaan virus segment L	1980471
NC_005225	Puumala virus segment L	1980486
NC_005226	Tula virus segment L	1980494
NC_005235	Dobrava virus complete L segment gene for polymerase protein	1980467
NC_005238	Seoul virus strain Seoul 80-39 clone 1	1980490
NC_005258	Bacillus phage Bam35c	236750
NC_005259	Mycobacterium phage PG1	213236
NC_005260	Aeromonas phage Aeh1	227470
NC_005261	Bovine herpesvirus 5 strain SV507/99	35244
NC_005262	Burkholderia cepacia phage Bcep22	242527
NC_005263	Burkholderia phage Bcep1	244310
NC_005264	Psittacid herpesvirus 1	50294
NC_005265	Sulfolobus virus 2	244590
NC_005266	Raspberry ringspot virus RNA1	12809
NC_005281	Heterosigma akashiwo RNA virus SOG263	324900
NC_005282	Enterobacteria phage Felix 01	77775
NC_005283	Dolphin morbillivirus	37131
NC_005284	Burkholderia phage phi1026b	255131
NC_005285	Pelargonium necrotic spot virus	255587
NC_005286	Pelargonium flower break virus	35291
NC_005287	Johnsongrass chlorotic stripe mosaic virus	229149
NC_005288	Lily mottle virus	32624
NC_005289	Broad bean wilt virus 1 RNA 1	50817
NC_005294	Streptococcus prophage EJ-1	12402
NC_005301	Crimean-Congo hemorrhagic fever virus segment L	1980519
NC_005304	Beet mosaic virus	114921
NC_005309	Canarypox virus	44088
NC_005319	Euphorbia leaf curl virus DNA A	270117
NC_005320	Tomato leaf curl China virus - [G32]	229636
NC_005321	Papaya leaf curl China virus - [G8]	229634
NC_005330	Sida micrantha mosaic virus segment A	228897
NC_005336	Orf virus	10258
NC_005337	Bovine papular stomatitis virus	129727
NC_005338	Dolichos yellow mosaic virus isolate DA segment DNA A	333968
NC_005339	Mossman virus	241630
NC_005340	Enterobacteria phage PsP3	12407
NC_005341	Mythimna loreyi densovirus	185636
NC_005342	Burkholderia phage Bcep43	260373
NC_005343	Poplar mosaic virus	12166
NC_005344	Enterobacteria phage Sf6	10761
NC_005345	Streptomyces phage VWB	10702
NC_005347	Pepper yellow vein Mali virus	260378
NC_005348	Tomato leaf curl Mali virus	260379
NC_005354	Lactobacillus prophage Lj928	139872
NC_005355	Lactobacillus prophage Lj965	139870
NC_005356	Staphylococcus phage 77	259901
NC_005357	Bordetella phage BPP-1	194699
NC_005359	Tomato leaf curl New Delhi virus-associated DNA beta	478812
NC_005360	Sulfolobus virus Ragged Hills	256994
NC_005361	Sulfolobus virus Kamchatka 1	248496
NC_005497	Tomato leaf curl Java virus-[Ageratum] satellite DNA	263578
NC_005635	Horsegram yellow mosaic virus	263793
NC_005776	Oropouche virus segment L	118655
NC_005778	Chilli veinal mottle virus	52280
NC_005790	Turkey astrovirus 2	246343
NC_005807	Honeysuckle yellow vein virus-[UK1]	240865
NC_005812	Tomato yellow leaf curl Kanchanaburi virus DNA A	266799
NC_005817	Sclerophthora macrospora virus A RNA 1	191289
NC_005822	Lactococcus phage phiLC3	12390
NC_005830	Acidianus filamentous virus 1	235266
NC_005831	Human Coronavirus NL63	277944
NC_005832	Ambystoma tigrinum virus	265294
NC_005833	Enterobacteria phage T1	1921008
NC_005841	Enterobacteria phage ST104 DNA	221029
NC_005842	Tomato leaf curl Iran virus	270140
NC_005843	Tomato chino La Paz virus segment A	240492
NC_005844	Papaya leaf curl Guandong virus - [GD2] DNA A	271479
NC_005845	Squash leaf curl Philippines virus segment A	269277
NC_005848	Parietaria mottle virus RNA 1	64958
NC_005850	Tomato mosaic leaf curl virus DNA A	260908
NC_005852	Tomato yellow margin leaf curl virus segment DNA A	260909
NC_005855	Tomato leaf curl Sudan virus - [Gezira]	270146
NC_005856	Enterobacteria phage P1	10678
NC_005857	Klebsiella phage phiKO2	255431
NC_005859	Enterobacteria phage T5	10726
NC_005872	Pyrobaculum spherical virus	270161
NC_005874	Zinnia leaf curl virus-associated DNA beta	220813
NC_005875	Cucurbita yellow vein virus-associated DNA beta	220814
NC_005879	Vibrio phage VP2	260372
NC_005880	Staphylococcus phage K	221915
NC_005881	Ostreid herpesvirus 1	261939
NC_005882	Burkholderia cenocepacia phage BcepMu	264729
NC_005883	Chalara elegans RNA Virus 1	267285
NC_005884	Pseudomonas phage PaP2	270673
NC_005885	Actinoplanes phage phiAsp2	279303
NC_005886	Burkholderia cenocepacia phage BcepB1A	279530
NC_005887	Burkholderia phage BcepC6B	279280
NC_005888	Ross's goose hepatitis B virus	259931
NC_005889	Bovine adeno-associated virus	256548
NC_005890	Sheldgoose hepatitis B virus	259898
NC_005891	Vibrio phage VP5	260827
NC_005892	Sulfolobus turreted icosahedral virus	269145
NC_005893	Lactobacillus phage phiAT3	279281
NC_005895	Strawberry pallidosis-associated virus RNA 1	227507
NC_005897	Pirital virus segment L	49891
NC_005898	Dendrolimus punctatus tetravirus RNA1	272751
NC_005902	Lymphocystis disease virus - isolate China	256729
NC_005903	Agropyron mosaic virus	41763
NC_005904	Hordeum mosaic virus	41764
NC_005905	Neodiprion sertifer NPV	111874
NC_005906	Neodiprion lecontei NPV	249151
NC_005946	Frog virus 3	10493
NC_005947	Avian endogenous retrovirus EAV-HP	93465
NC_005948	Vibrio phage Vf33	127509
NC_005950	Snow goose hepatitis B virus	89623
NC_005953	Honeysuckle yellow vein mosaic betasatellite C1 gene for putative C1 protein	1198498
NC_005954	Okra leaf curl alphasatellite rep gene for replication associated protein	518829
NC_005964	Mycoplasma phage phiMFV1	280702
NC_005965	Gremmeniella abietina RNA virus L2	279539
NC_005974	Maize fine streak virus	209854
NC_005975	Maize mosaic virus	279896
NC_005976	Penicillium stoloniferum virus S segment 1	216371
NC_005978	Helminthosporium victoriae 145S virus	164750
NC_005982	Blotched snakehead virus	311176
NC_005985	Pelargonium chlorotic ring pattern virus isolate GR57	167021
NC_005989	Chuzan virus segment 3	40059
NC_006004	St Croix River virus segment 8	104581
NC_006021	African horsesickness virus segment 1	40050
NC_006023	Bluetongue virus segment 1	40051
NC_006051	Lettuce ring necrosis virus RNA 1	274495
NC_006057	Arabis mosaic virus RNA 1	12271
NC_006059	Zygocactus virus X	253701
NC_006060	Opuntia virus X	253702
NC_006062	Potato yellow vein virus	103881
NC_006064	Humulus japonicus latent virus	269213
NC_006144	Simian adenovirus 3	38420
NC_006146	Macacine herpesvirus 4	45455
NC_006147	Muscovy duck parvovirus	37325
NC_006148	Snake parvovirus 1	252602
NC_006150	Macacine herpesvirus 3	47929
NC_006151	Suid herpesvirus 1	10345
NC_006152	Adeno-associated virus 5	82300
NC_006213	Human coronavirus OC43 strain ATCC VR-759	31631
NC_006259	Bovine parvovirus 2	172296
NC_006260	Adeno-associated virus - 7	202812
NC_006261	Adeno-associated virus - 8	202813
NC_006262	Watermelon mosaic virus	146500
NC_006263	Avian adeno-associated virus strain DA-1	281492
NC_006264	Gremmeniella abietina mitochondrial RNA virus S2	279538
NC_006265	Carrot red leaf virus	66200
NC_006267	Sida yellow mosaic virus-[China]-associated DNA beta DNA beta	291270
NC_006268	Sulfolobus virus STSV1	285013
NC_006269	Sapovirus Hu/Dresden/pJG-Sap01/DE	291175
NC_006271	Cherry rasp leaf virus	202566
NC_006273	Human herpesvirus 5 strain Merlin	10359
NC_006275	White clover cryptic virus 1 RNA1	292052
NC_006294	Vibrio phage KSF-1phi	292443
NC_006296	Rinderpest virus (strain Kabete O)	11242
NC_006307	Influenza C virus (C/Ann Arbor/1/50) PB2 gene for polymerase 2	11553
NC_006313	Sabia virus segment L	2169992
NC_006314	Citrus psorosis virus RNA1	73561
NC_006319	Toscana virus segment L	206160
NC_006356	Flavobacterium phage 11b	294631
NC_006358	Corchorus yellow vein virus - [Hoa Binh] DNA A	293284
NC_006367	Magnaporthe oryzae virus 1	271257
NC_006383	Peste des petits ruminants virus	2593991
NC_006384	Ageratum leaf curl virus - [G52]	298650
NC_006428	Simian virus 41	1979166
NC_006429	Mokola virus	12538
NC_006430	Parainfluenza virus 5	1979162
NC_006431	Cryphonectria hypovirus 4 endogenous virus	245101
NC_006432	Sudan ebolavirus isolate Sudan virus/H.sapiens-tc/UGA/2000/Gulu-808892	186540
NC_006435	Hantavirus Z10 L	93830
NC_006439	Cali mammarenavirus segment L	2169993
NC_006441	Amasya cherry disease-associated mycovirus	284689
NC_006451	Turnip crinkle virus virulent satellite RNA C	298975
NC_006458	Tobacco bushy top virus satellite-like RNA	298974
NC_006460	Beet black scorch virus satellite RNA	298965
NC_006494	Varroa destructor virus-1	232800
NC_006505	Infectious salmon anemia virus segment 1	55987
NC_006508	Thogoto virus segment 1	11569
NC_006548	Pseudomonas phage B3	151599
NC_006549	Singapore grouper iridovirus	262968
NC_006550	Sweet potato chlorotic fleck virus	263004
NC_006551	Usutu virus	64286
NC_006552	Pseudomonas phage F116	280701
NC_006553	Avian sapelovirus	686983
NC_006554	Sapovirus C12 strain C12	290314
NC_006555	Dendrolimus punctatus densovirus	292208
NC_006556	Thermoproteus tenax spherical virus 1	292639
NC_006557	Bacillus phage BCJA1c	294382
NC_006558	Getah virus	59300
NC_006559	Solenopsis invicta virus 1	294369
NC_006560	Cercopithecine herpesvirus 2	10317
NC_006561	Muscovy duck circovirus	257468
NC_006563	Trichechus manatus latirostris papillomavirus 1	291589
NC_006564	Canine papillomavirus 2	292792
NC_006565	Lactobacillus phage LP65	298338
NC_006566	Fragaria chiloensis latent virus RNA 1	255238
NC_006572	Mopeia Lassa reassortant 29 segment L	300180
NC_006574	Mopeia virus AN20410 segment L	300175
NC_006577	Human coronavirus HKU1	290028
NC_006579	Pneumonia virus of mice J3666	270473
NC_006623	Gallid herpesvirus 1	10386
NC_006630	Bombyx mori cypovirus 1 satellite RNA	284503
NC_006631	Malvastrum yellow vein Yunnan virus	290030
NC_006632	Malvastrum yellow vein Yunnan virus satellite DNA beta	377611
NC_006633	Cotesia congregata virus	39640
NC_006820	Synechococcus phage S-PM2	238854
NC_006874	Tomato leaf curl Madagascar virus-Menabe [Madagascar:Morondova:2001]	996311
NC_006875	Calicivirus isolate TCG	243550
NC_006876	Tomato leaf curl Mayotte virus	302100
NC_006879	Simian adenovirus 1	310540
NC_006882	Prochlorococcus phage P-SSP7	268748
NC_006883	Prochlorococcus phage P-SSM2	268746
NC_006884	Prochlorococcus phage P-SSM4	268747
NC_006934	Reticuloendotheliosis virus strain HA9901 from China	11636
NC_006935	Cotton leaf curl Gezira virus-associated DNA beta isolate CLC55-C	304222
NC_006936	Lactobacillus phage phiJL-1	235201
NC_006937	Fusarium graminearum dsRNA mycovirus-1	194397
NC_006938	Phage phiJL001	279383
NC_006939	Olive mild mosaic virus	295090
NC_006940	Salmonella phage SS3e	293644
NC_006941	Cucumber vein yellowing virus	137475
NC_006942	Taro vein chlorosis virus	303300
NC_006943	Hydrangea ringspot virus	112228
NC_006944	Mint virus 1	300740
NC_006945	Bacillus phage GIL16c	307240
NC_006946	Apricot pseudo-chlorotic leaf spot virus	307677
NC_006948	Mint virus X	301865
NC_006949	Enterobacteria phage ES18	101570
NC_006950	Citrus sudden death-associated virus	312008
NC_006951	Erethizon dorsatum papillomavirus type 1	291590
NC_006952	Cowpea severe leaf curl-associated DNA beta	292627
NC_006953	Listonella phage phiHSIC	310539
NC_006955	Banana streak Mysore virus	1476909
NC_006956	Begomovirus-associated DNA-II	302069
NC_006957	Begomovirus-associated DNA-III	302070
NC_006961	Pleurotus ostreatus virus 1 RNA-1	674983
NC_006962	Blackberry yellow vein-associated virus RNA1	404196
NC_006964	Strawberry latent ringspot virus RNA1	28351
NC_006966	Deerpox virus W-848-83	305674
NC_006995	Senecio yellow mosaic virus	310103
NC_006998	Vaccinia virus	10245
NC_006999	Cassia yellow blotch virus RNA1	300879
NC_007002	Banana streak GF virus	328670
NC_007003	Banana streak virus strain Acuminata Vietnam	1411991
NC_007013	Small anellovirus 1	289366
NC_007014	Small anellovirus 2	289367
NC_007015	Ovine enzootic nasal tumour virus	69576
NC_007017	Pelargonium line pattern virus isolate PV-0193	167019
NC_007018	Human parvovirus 4 G1	1511919
NC_007019	Streptococcus phage 2972	306323
NC_007020	Tupaia virus	318558
NC_007021	Staphylococcus phage Twort	55510
NC_007022	Aeromonas phage 31	321023
NC_007023	Enterobacteria phage RB43	115991
NC_007024	Xanthomonas phage Xp15	322855
NC_007026	Human picobirnavirus RNA segment 1	145856
NC_007041	Microplitis demolitor bracovirus segment I	53988
NC_007045	Staphylococcus phage PT1028	320831
NC_007046	Staphylococcus phage 66	320832
NC_007047	Staphylococcus phage 187	55511
NC_007048	Staphylococcus phage 69	320834
NC_007049	Staphylococcus phage 53	320835
NC_007050	Staphylococcus phage 85	59506
NC_007051	Staphylococcus phage 2638A	320836
NC_007052	Staphylococcus phage 42e	320837
NC_007053	Staphylococcus phage 3A	215167
NC_007054	Staphylococcus phage 47	320839
NC_007055	Staphylococcus phage 37	320840
NC_007056	Staphylococcus phage EW	320841
NC_007057	Staphylococcus phage 96	320842
NC_007058	Staphylococcus phage ROSA	320843
NC_007059	Staphylococcus phage 71	320844
NC_007060	Staphylococcus phage 55	320845
NC_007061	Staphylococcus phage 29	320846
NC_007062	Staphylococcus phage 52A	320847
NC_007063	Staphylococcus phage 88	320848
NC_007064	Staphylococcus phage 92	320849
NC_007065	Staphylococcus phage X2	320850
NC_007066	Staphylococcus phage G1	292029
NC_007067	Ageratum yellow vein China virus-associated DNA beta	329288
NC_007069	Phytophthora endornavirus 1	310750
NC_007145	Burkholderia prophage phi52237	332032
NC_007147	Pennisetum mosaic virus	221262
NC_007149	Vibriophage VP4	329886
NC_007150	Procyon lotor papillomavirus 1	312349
NC_007151	Chrysodeixis chalcites nucleopolyhedrovirus	320432
NC_007159	Fiji disease virus segment 1	77698
NC_007180	Thunberg fritillary virus	299200
NC_007189	Stenotrophomonas phage phiSMA9	334856
NC_007192	Lily virus X	12194
NC_007193	Chaetoceros protobacilladnavirus 1 DNA	2170140
NC_007210	Ludwigia yellow vein virus DNA-A	325111
NC_007211	Alternanthera yellow vein virus DNA-A	337826
NC_007212	Ludwigia yellow vein virus-associated DNA beta	325113
NC_007213	Sida yellow vein virus satellite DNA beta	326489
NC_007216	Wisteria vein mosaic virus	201862
NC_007217	Haloarcula phage SH1	326574
NC_007218	Penaeus monodon hepandensovirus 1	1513204
NC_007219	Cotton leaf curl Bangalore virus-associated DNA beta	307111
NC_007220	Duck circovirus	324685
NC_007221	Penicillium stoloniferum virus F segment 1	296210
NC_007241	Vicia cryptic virus RNA1	54289
NC_007289	Potato virus S	12169
NC_007290	Cotton leaf curl Bangalore virus segment A	307110
NC_007291	Enterobacteria phage JK06	1920999
NC_007339	Squash leaf curl China virus - [B] DNA-A	269275
NC_007340	Tomato chlorosis virus segment RNA 1	67754
NC_007346	Emiliania huxleyi virus 86	181082
NC_007357	Influenza A virus (A/Goose/Guangdong/1/96(H5N1)) polymerase (PB2) gene	93838
NC_007373	Influenza A virus (A/New York/392/2004(H3N2)) segment 1	335341
NC_007378	Influenza A virus (A/Korea/426/1968(H2N2)) segment 1	488241
NC_007383	Trichoplusia ni SNPV	332054
NC_007408	Alstroemeria virus x	316983
NC_007409	Acidianus two-tailed virus	315953
NC_007415	Sclerotinia sclerotiorum debilitation-associated RNA virus	213034
NC_007433	Shallot yellow stripe virus	62059
NC_007447	Breda virus	46473
NC_007448	Grapevine leafroll-associated virus 2 isolate 93/955	64003
NC_007451	Enterobacteria phage PR4	318595
NC_007454	J-virus	322067
NC_007455	Primate bocaparvovirus 1 isolate st2	1511871
NC_007456	Enterobacteria phage K1F	344021
NC_007458	Bacillus phage Gamma	347962
NC_007461	Chlamydia phage 4	313629
NC_007497	Burkholderia phage Bcep176	348137
NC_007501	Lactobacillus phage Lc-Nu	146269
NC_007518	Heterocapsa circularisquama RNA virus	2030964
NC_007522	Schizochytrium single-stranded RNA virus	674971
NC_007523	Coniothyrium minitans RNA virus	210827
NC_007535	Mycoreovirus 3 segment S1	311229
NC_007537	Rosellinia necatrix partitivirus 1-W8 segment 1	235994
NC_007539	Penicillium chrysogenum virus segment 1	158372
NC_007547	Rotavirus C segment 1	36427
NC_007548	Adult diarrheal rotavirus strain J19	335103
NC_007559	Operophtera brumata reovirus segment 1	352248
NC_007580	St. Louis encephalitis virus	11080
NC_007581	Clostridium phage c-st	12336
NC_007582	Chum salmon reovirus CS segment 1	173082
NC_007603	Enterobacteria phage RTP	355246
NC_007605	Human gammaherpesvirus 4	10376
NC_007609	Dulcamara mottle virus	70823
NC_007610	Listeria bacteriophage P100	330395
NC_007611	Simian virus 12	46771
NC_007612	Bovine papillomavirus 7	1001533
NC_007619	Kelp fly virus	340921
NC_007623	Pseudomonas phage EL	273133
NC_007637	Enterobacteria phage K1E	344022
NC_007638	Sida leaf curl virus	337823
NC_007639	Sida leaf curl virus-associated DNA beta	337824
NC_007642	Lettuce necrotic yellows virus	32612
NC_007646	Ovine herpesvirus 2 strain BJ1035	10398
NC_007647	Oryza sativa endornavirus	362693
NC_007648	Vicia faba endornavirus	310749
NC_007649	Oryza rufipogon endornavirus	362692
NC_007653	Papiine herpesvirus 2	340907
NC_007654	Atlantic salmon swim bladder sarcoma virus	348296
NC_007655	Bitter gourd leaf curl disease-associated DNA beta	316106
NC_007656	Yunnan orbivirus segment 1	306276
NC_007666	Aedes pseudoscutellaris reovirus segment 1	341721
NC_007679	Nerine virus X	333348
NC_007709	Xanthomonas oryzae phage OP1 DNA	329254
NC_007710	Xanthomonas oryzae phage OP2 DNA	331627
NC_007711	Malvastrum leaf curl betasatellite	339965
NC_007721	Cotton leaf curl Multan virus satellite U36-1	260479
NC_007723	Tomato leaf curl Joydebpur virus DNA-A	309390
NC_007724	Malvastrum leaf curl virus - [G87]	329290
NC_007725	Malvastrum leaf curl virus-associated defective DNA beta	329289
NC_007726	Tomato yellow spot virus DNA-A	365523
NC_007728	East Asian Passiflora virus	341167
NC_007729	Maize necrotic streak virus isolate Arizona	137556
NC_007730	Vernonia yellow vein virus DNA-A	367061
NC_007731	Alternanthera mosaic virus	85454
NC_007733	Angelonia flower break virus	352882
NC_007734	Bacillus phage WBeta	359961
NC_007735	TYLCCNV-[Y322] satellite DNA beta	366686
NC_007736	Liao ning virus segment 1	246280
NC_007748	Peruvian horse sickness virus segment 1	356862
NC_007767	Hyphantria cunea nucleopolyhedrovirus	28288
NC_007803	Beilong virus	341053
NC_007804	Escherichia phage phiV10	343516
NC_007805	Pseudomonas phage F10	347324
NC_007806	Pseudomonas phage 73	347325
NC_007807	Pseudomonas phage 119X	347326
NC_007808	Pseudomonas phage PA11	347327
NC_007809	Pseudomonas phage M6	347328
NC_007810	Pseudomonas phage F8	347329
NC_007814	Bacillus phage Fah	345922
NC_007815	PreXMRV-1 provirus	1038068
NC_007816	Cucumber leaf spot virus	165432
NC_007817	Enterobacteria phage ID2 Moscow/ID/2001	511969
NC_007821	Enterobacteria phage WA13	489828
NC_007856	Enterobacteria phage ID18	489829
NC_007902	Sodalis phage phiSG1	373126
NC_007904	Mobala virus segment L	55097
NC_007906	Ippy virus segment L	55096
NC_007913	Konjac mosaic virus	322053
NC_007914	His1 virus	128708
NC_007915	Penaeid shrimp infectious myonecrosis virus	282786
NC_007916	Newbury agent 1 virus	331642
NC_007917	Clostridium phage phi CD119	320122
NC_007918	His2 virus	128710
NC_007919	Nora virus	363716
NC_007920	Gremmeniella abietina type B RNA virus XL1	374005
NC_007921	Agrotis segetum nucleopolyhedrovirus	1962501
NC_007922	Crow polyomavirus	349563
NC_007923	Finch polyomavirus	349564
NC_007924	Lactobacillus phage KC5a	363555
NC_007965	Merremia mosaic virus DNA A	77813
NC_007967	Streptomyces phage mu1/6	370623
NC_007992	Campoletis sonorensis ichnovirus segment I	10484
NC_008017	Sugarcane bacilliform Mor virus	362399
NC_008018	Banana streak virus Acuminata Yunnan	334778
NC_008020	Daphne virus S	216614
NC_008028	Daphne mosaic virus	578107
NC_008029	Homalodisca coagulata virus-1	2170238
NC_008030	Nile crocodilepox virus	1285600
NC_008032	Capra hircus papillomavirus type 1	338903
NC_008033	Starling circovirus	349370
NC_008034	Dracaena mottle virus	380669
NC_008035	Antheraea pernyi nucleopolyhedrovirus	161494
NC_008039	Prune dwarf virus RNA 1	33760
NC_008040	Redspotted grouper nervous necrosis virus RNA 1	43763
NC_008058	Tomato golden mottle virus DNA A	223342
NC_008059	Sida mosaic Sinaloa virus DNA A	367850
NC_008094	Y73 sarcoma virus	11884
NC_008152	Enterobacteria phage K1-5	187764
NC_008168	Choristoneura fumiferana granulovirus	56947
NC_008169	Citrus leprosis virus C RNA-1	347219
NC_008171	Micromonas pusilla reovirus segment 1	338781
NC_008182	Black raspberry necrosis virus RNA1	367301
NC_008184	Tursiops truncatus papillomavirus 2	936060
NC_008187	Aedes taeniorhynchus iridescent virus	345201
NC_008188	Human papillomavirus type 103	338323
NC_008189	Human papillomavirus type 101	915425
NC_008191	Raphanus sativus cryptic virus 1 dsRNA 1	348449
NC_008193	Pasteurella phage F108	342564
NC_008194	Mycobacterium phage 244	373403
NC_008195	Mycobacterium phage Cooper	373406
NC_008196	Mycobacterium phage Llij	2681623
NC_008197	Mycobacterium phage Orion	373409
NC_008198	Mycobacterium phage PBI1	373410
NC_008199	Mycobacterium phage Pipefish	373413
NC_008200	Mycobacterium phage PLot	373411
NC_008201	Mannheimia phage phiMHaA1	376820
NC_008202	Mycobacterium phage Halo	373407
NC_008203	Mycobacterium phage Che12	373405
NC_008204	Mycobacterium phage Qyrzula	373414
NC_008205	Mycobacterium phage PMC	373412
NC_008206	Mycobacteriophage Wildcat	373415
NC_008207	Mycobacterium phage Catera	373404
NC_008208	Aeromonas phage 25	233894
NC_008211	Ranid herpesvirus 1 strain McKinnell	85655
NC_008236	Siegesbeckia yellow vein virus-[GD13]	371401
NC_008237	Siegesbeckia yellow vein virus-[GD13]-associated DNA beta	393034
NC_008249	Chickpea chlorotic stunt virus	328430
NC_008250	Duck hepatitis A virus 1 strain R85952	1006061
NC_008251	Malva mosaic virus	392174
NC_008252	Neodiprion abietis NPV	204507
NC_008265	Clostridium phage phiSM101	396359
NC_008266	Narcissus common latent virus	160844
NC_008267	Tomato yellow leaf curl Indonesia virus-[Lembang]	395349
NC_008283	Pepper yellow leaf curl Indonesia virus DNA-A	292477
NC_008291	Taterapox virus	28871
NC_008292	Passiflora latent carlavirus	379892
NC_008293	Clanis bilineata nucleopolyhedrosis virus	1307957
NC_008294	Pseudomonas phage PRR1	12024
NC_008296	Synechococcus phage syn9	382359
NC_008297	Canine papillomavirus 3	360397
NC_008298	Rousettus aegyptiacus papillomavirus type 1	369584
NC_008299	Pedilanthus leaf curl virus isolate Rahim Yar Khan 1 segment A	619631
NC_008302	Capsicum chlorosis virus segment L	163325
NC_008304	Euphorbia mosaic virus - A [Mexico:Yucatan:2004] clone pEuMV-YP-A segment DNA-A	429564
NC_008306	Melon yellow spot virus segment L	89471
NC_008310	Hibiscus latent Singapore virus	185955
NC_008311	Norovirus GV	1246677
NC_008316	Malvastrum leaf curl Guangdong virus	377610
NC_008317	Siegesbeckia yellow vein Guangxi virus	379728
NC_008329	Tomato leaf curl Guangxi virus	377609
NC_008348	Leucania separata nuclear polyhedrosis virus strain AH1	1307956
NC_008361	Spodoptera frugiperda ascovirus 1a	113370
NC_008363	Lactococcus phage P008	83129
NC_008364	Lactococcus phage Q54	382685
NC_008365	Streptocarpus flower break virus	335187
NC_008366	Strawberry chlorotic fleck associated virus	399314
NC_008367	Phormidium phage Pf-WMP4	400567
NC_008370	Lactococcus phage 712	213769
NC_008371	Lactococcus phage jj50	213775
NC_008373	Tomato leaf curl Guangdong virus DNA-A	400835
NC_008374	Tomato yellow leaf curl Guangdong virus DNA A	297249
NC_008375	Raven circovirus isolate 4-1131	345250
NC_008376	Geobacillus phage GBSV1	365048
NC_008377	Okra yellow crinkle virus segment A	401040
NC_008393	Pepper severe mosaic virus	12210
NC_008464	Stx2-converting phage 86	379329
NC_008492	Corchorus yellow spot virus DNA A	403897
NC_008494	Desmodium leaf distortion virus DNA A	361731
NC_008514	Siniperca chuatsi rhabdovirus	373862
NC_008515	Bacteriophage RB32	45406
NC_008516	White bream virus	405554
NC_008517	Tomato leaf curl Pune virus	407837
NC_008518	Trichoplusia ni ascovirus 2c	328615
NC_008519	Mastomys coucha papillomavirus 2	392505
NC_008520	Anticarsia gemmatalis nucleopolyhedrovirus	31507
NC_008521	Gull circovirus	400121
NC_008522	Finch circovirus	400122
NC_008523	Tomato leaf curl Karnataka virus-associated DNA beta DNA-A	1397670
NC_008524	Tomato leaf curl virus-Pune-associated DNA beta DNA-A	315392
NC_008552	Narcissus symptomless virus	367682
NC_008558	Blackberry virus Y	323118
NC_008559	Malvastrum yellow mosaic virus DNA-A	377462
NC_008560	Malvastrum yellow mosaic virus satellite DNA beta	377463
NC_008562	Microcystis phage Ma-LMM01 DNA	340435
NC_008574	Ralstonia phage RSM1	384359
NC_008575	Ralstonia phage RSS1	384360
NC_008579	Croton yellow vein mosaic virus satellite DNA beta	411248
NC_008580	Rabbit vesivirus	303317
NC_008582	Old World harvest mouse papillomavirus	10568
NC_008583	Staphylococcus aureus phage phiNM1	387907
NC_008584	Thermus phage phiYS40	407392
NC_008585	Raspberry mottle virus isolate HCRL Glen Clova	326941
NC_008586	Ecotropis obliqua NPV	59376
NC_008603	Paramecium bursaria Chlorella virus FR483	399781
NC_008604	Culex flavivirus	390844
NC_008605	Potato apical leaf curl disease-associated satellite DNA beta	410826
NC_008614	Cucumber mottle virus	388038
NC_008617	Staphylococcus phage phiNM3	387909
NC_008689	Staphylococcus phage phiPVL108	360398
NC_008694	Yersinia phage Berlin	369257
NC_008695	Archaeal BJ1 virus	416419
NC_008708	Strawberry necrotic shock virus RNA 1	243563
NC_008714	Possum enterovirus W1	263531
NC_008716	Maracuja mosaic virus	368736
NC_008717	Pseudomonas phage DMS3	389469
NC_008718	Entebbe bat virus	64283
NC_008719	Sepik virus	44026
NC_008720	Enterobacteria phage N4	10752
NC_008721	Streptococcus phage SMP	413066
NC_008722	Staphylococcus phage CNPH82	398839
NC_008723	Staphylococcus phage PH15	399185
NC_008724	Acanthocystis turfacea Chlorella virus 1	322019
NC_008725	Maruca vitrata MNPV	1307954
NC_008733	Mal de Rio Cuarto virus segment S1	185954
NC_008779	Sida yellow mosaic Yucatan virus DNA A	408719
NC_008793	Honeysuckle yellow vein mosaic virus-[Kagoshima]	1233675
NC_008794	Crassocephalum yellow vein virus - Jinghong	417288
NC_008798	Staphylococcus phage phiETA2	326036
NC_008799	Staphylococcus phage phiETA3	326037
NC_008824	Narcissus degeneration virus	394036
NC_008837	Glypta fumiferanae ichnovirus segment A1	419435
NC_008947	Hyposoter fugitivus ichnovirus segment A1	265522
NC_009010	Dioscorea bacilliform virus	52996
NC_009011	Spodoptera frugiperda MNPV virus	10455
NC_009013	Tomato torrado virus RNA1	370833
NC_009014	Erwinia amylovora phage Era103	418443
NC_009015	Burkholderia ambifaria phage BcepF1	417280
NC_009016	Vibrio phage VP882	261726
NC_009017	Nootka lupine vein-clearing virus	283876
NC_009018	Streptococcus phage phi3396	423476
NC_009019	Bat coronavirus HKU4-1	694007
NC_009020	Bat coronavirus HKU5-1	694008
NC_009021	Bat coronavirus HKU9-1	694006
NC_009025	Israel acute paralysis virus of bees	294365
NC_009026	Bussuquara virus	64303
NC_009028	Ilheus virus	59563
NC_009029	Kokobera virus	44024
NC_009030	Tomato leaf curl Arusha virus DNA-A	392761
NC_009031	Tomato leaf curl Seychelles virus	425303
NC_009041	Rehmannia mosaic virus	425279
NC_009087	Chrysanthemum virus B	12165
NC_009088	Mesta yellow vein mosaic virus DNA-A	360579
NC_009127	Cyprinid herpesvirus 3	180230
NC_009224	Botryotinia fuckeliana totivirus 1	425009
NC_009225	Torque teno midi virus 1	687379
NC_009231	Clostridium phage phiC2	262071
NC_009232	Salmonella phage SETP3	424944
NC_009233	Heliothis virescens ascovirus 3e	260797
NC_009234	Burkholderia phage phiE202	431893
NC_009235	Burkholderia phage phi644-2	431891
NC_009236	Burkholderia phage phiE12-2	431892
NC_009237	Burkholderia phage phiE255	431894
NC_009238	KI polyomavirus Stockholm 60	1891764
NC_009240	Gryllus bimaculatus nudivirus	432587
NC_009248	Rice gall dwarf virus segment S1	10986
NC_009333	Human herpesvirus 8	37296
NC_009334	Human herpesvirus 4	12509
NC_009354	Sida yellow vein Madurai virus	420255
NC_009382	Ralstonia phage phiRSA1	406340
NC_009383	Phlox virus S	436066
NC_009424	Woolly monkey sarcoma virus	11970
NC_009447	Burkholderia phage BcepGomr	437329
NC_009448	Saffold virus	434309
NC_009449	Honeysuckle yellow vein beta-[Japan:Fukui:2001]	435486
NC_009450	Tobacco leaf curl Japan betasatellite DNA	2010326
NC_009451	Clerodendron yellow mosaic virus	326811
NC_009452	Acidianus bottle-shaped virus	437444
NC_009489	Mapuera virus	1979163
NC_009490	Tomato mild yellow leaf curl Aragua virus DNA A	1124577
NC_009503	Spodoptera litura granulovirus	359919
NC_009514	Phage cdtI DNA	414970
NC_009519	Fragaria chiloensis cryptic virus RNA 1	335204
NC_009526	Staphylococcus phage 80alpha	53369
NC_009527	European bat lyssavirus 1	57482
NC_009528	European bat lyssavirus 2 isolate RV1333	57483
NC_009530	Brevicoryne brassicae picorna-like virus	436447
NC_009531	Cyanophage Syn5	438482
NC_009533	Maize white line mosaic virus	445227
NC_009535	Cotton leaf curl Multan virus satellite DNA beta	306025
NC_009537	Citrus variegation virus RNA1	37127
NC_009539	WU Polyomavirus	440266
NC_009540	Enterobacteria phage TLS	245685
NC_009541	Propionibacterium phage PA6	376758
NC_009542	Aeromonas phage phiO18P	393598
NC_009543	Xanthomonas phage Xop411	470314
NC_009545	Spilanthes yellow vein virus DNA-A	390439
NC_009546	Mimosa yellow leaf curl virus DNA-A	390440
NC_009547	Sida yellow vein Vietnam virus DNA-A	390441
NC_009548	Tomato yellow leaf curl Vietnam virus DNA-A	390442
NC_009549	Erectites yellow mosaic virus DNA-A	390443
NC_009550	Lindernia anagallis yellow vein virus DNA-A	300411
NC_009551	Phormidium phage Pf-WMP3	440250
NC_009552	Geobacillus virus E2	447909
NC_009553	Tobacco leaf curl Thailand virus	409287
NC_009554	Lactobacillus phage LL-H	12348
NC_009556	Mimosa yellow leaf curl virus satellite DNA beta	447600
NC_009558	Sida yellow vein Vietnam virus satellite DNA beta	447602
NC_009559	Erectites yellow mosaic virus satellite DNA beta	447603
NC_009560	Tomato yellow leaf curl Vietnam virus satellite DNA beta	447604
NC_009561	Lindernia anagallis yellow vein virus satellite DNA beta	447605
NC_009562	Alternanthera yellow vein virus satellite DNA beta	447606
NC_009563	Sida yellow vein Vietnam virus-associated DNA 1	447597
NC_009564	Mimosa yellow leaf curl virus-associated DNA 1	447598
NC_009570	Tomato leaf curl Philippine betasatellite DNA	2173168
NC_009571	Honeysuckle yellow vein mosaic disease associated satellite DNA beta-[Ibaraki]	417192
NC_009597	Pyrococcus abyssi virus 1	425386
NC_009603	Microbacterium phage Min1	446529
NC_009604	Burkholderia phage BcepNY3	446807
NC_009606	Tomato leaf curl Sinaloa virus DNA A	71186
NC_009607	Tomato severe rugose virus DNA A	158463
NC_009608	Orchid fleck virus genomic RNA	152177
NC_009640	Porcine rubulavirus	53179
NC_009642	Bell pepper mottle tobamovirus	368735
NC_009643	Actinomyces phage Av-1	338473
NC_009644	Corchorus golden mosaic virus DNA-A	390436
NC_009645	Kudzu mosaic virus DNA-A	390437
NC_009657	Scotophilus bat coronavirus 512	693999
NC_009731	Okra leaf curl Mali virus satellite DNA beta	454128
NC_009737	Bacillus virus 1	396034
NC_009741	Basella rugose mosaic virus	373398
NC_009742	Telosma mosaic virus	400394
NC_009744	Wild tomato mosaic virus	400396
NC_009745	Banana bract mosaic virus	45661
NC_009756	Marine RNA virus SOG	439014
NC_009757	Marine RNA virus JP-A	439015
NC_009758	Marine RNA virus JP-B	439016
NC_009759	Potato rough dwarf virus	329164
NC_009760	Bacillus phage 0305phi8-36	458639
NC_009761	Staphylococcus phage tp310-1	445515
NC_009762	Staphylococcus phage tp310-2	445516
NC_009763	Staphylococcus phage tp310-3	445517
NC_009764	Coleus vein necrosis virus	404404
NC_009799	Corynebacterium phage BFK20	28358
NC_009803	Thermus phage P23-45	466051
NC_009804	Thermus phage P74-26	466052
NC_009805	Wheat eqlid mosaic virus	460364
NC_009810	Listeria phage A500	40522
NC_009811	Listeria phage A511	40523
NC_009812	Listeria phage B025	330396
NC_009813	Listeria phage B054	330397
NC_009814	Listeria phage P35	330398
NC_009815	Listeria phage A006	330399
NC_009816	Corynebacterium phage P1201	384848
NC_009817	Lactococcus phage KSY1	388452
NC_009818	Pseudomonas phage MP22	397353
NC_009819	Streptococcus phage P9	403905
NC_009820	Mycobacterium phage Tweety	439809
NC_009821	Enterobacteria phage Phi1	448384
NC_009823	Hepatitis C virus genotype 2	40271
NC_009824	Hepatitis C virus genotype 3	356114
NC_009825	Hepatitis C virus genotype 4	33745
NC_009826	Hepatitis C virus genotype 5	33746
NC_009827	Hepatitis C virus genotype 6	42182
NC_009875	Staphylococcus phage SAP-2	470865
NC_009877	Mycobacterium phage U2	260120
NC_009878	Mycobacterium phage Bethlehem	260121
NC_009884	Acidianus filamentous virus 2	300186
NC_009889	RD114 retrovirus	11834
NC_009890	Black raspberry virus F	463392
NC_009891	Seal picornavirus type 1	471728
NC_009892	Peach chlorotic mottle virus	471498
NC_009893	Tomato yellow dwarf disease associated satellite DNA beta-[Kochi] virus	427315
NC_009894	Akabane virus segment L	70566
NC_009898	Paramecium bursaria Chlorella virus NY2A	46021
NC_009899	Paramecium bursaria Chlorella virus AR158	380598
NC_009903	Mesta yellow vein mosaic virus-associated DNA beta	360580
NC_009904	Enterococcus phage phiEF24C	442493
NC_009935	Pseudomonas phage LKD16	386792
NC_009936	Pseudomonas phage LKA1	386793
NC_009942	West Nile virus lineage 1	11082
NC_009947	Amasya cherry disease associated chrysovirus segment 1	284687
NC_009951	Squirrel monkey polyomavirus	452475
NC_009965	Acidianus rod-shaped virus 1	309181
NC_009986	Sulfolobus spindle-shaped virus 4	459290
NC_009987	Spiroplasma kunkelii virus SkV1_CR2-3x	455649
NC_009988	Bat coronavirus HKU2	693998
NC_009989	Snake adenovirus	189830
NC_009990	Thalassomonas phage BA3	469660
NC_009991	Phlox Virus B	475777
NC_009992	Plum bark necrosis and stem pitting-associated virus	675077
NC_009993	Mycobacterium phage Giles	480808
NC_009994	Tobacco vein banding mosaic virus	33765
NC_009995	Moroccan watermelon mosaic virus	167129
NC_009996	Human rhinovirus C	463676
NC_010105	Enterobacteria phage JS98	293178
NC_010106	Enterobacteria phage phiEcoM-GJ1	451705
NC_010107	Bandicoot papillomatosis carcinomatosis virus type 1	479058
NC_010116	Pseudomonas phage YuA	462590
NC_010126	Tomato yellow leaf curl virus-associated DNA beta	391090
NC_010147	Staphylococcus phage phiMR11	379501
NC_010148	Tomato leaf curl Bangalore virus-[Ban5] satellite DNA beta	486898
NC_010152	Acidianus filamentous virus 6	346882
NC_010153	Acidianus filamentous virus 7	346883
NC_010154	Acidianus filamentous virus 8	346884
NC_010155	Acidianus filamentous virus 3	346881
NC_010165	Citrus viroid V	459949
NC_010178	Pineapple mealybug wilt-associated virus 1	180903
NC_010179	Lactobacillus johnsonii prophage Lj771	139871
NC_010191	Ostreococcus tauri virus OtV5	1785753
NC_010226	Canine papillomavirus 4	464980
NC_010235	Pepper leaf curl virus satellite DNA beta	436242
NC_010236	Tomato leaf curl Joydebpur beta virus	436243
NC_010237	Enterobacteria phage Min27	489779
NC_010238	Radish leaf curl virus segment A	435646
NC_010239	Radish leaf curl virus satellite DNA beta	662596
NC_010240	Helicoverpa armigera granulovirus	489830
NC_010246	Magnaporthe oryzae virus 2	441999
NC_010249	Allpahuayo virus segment L	144752
NC_010250	Oliveros virus segment L	42764
NC_010251	Amapari virus segment L	2169996
NC_010252	Cupixi virus segment L	208899
NC_010255	Bear Canyon virus segment L	192848
NC_010276	Orgyia leucostigma NPV	490711
NC_010277	Merkel cell polyomavirus isolate R17b	493803
NC_010295	Phaius virus X	457382
NC_010297	Cardiospermum yellow leaf curl virus satellite DNA beta	497865
NC_010305	Ligustrum necrotic ringspot virus	478550
NC_010306	Gill-associated virus	96491
NC_010307	Emilia yellow vein virus-[Fz1]	498805
NC_010308	Persimmon viroid	481311
NC_010313	Tomato leaf curl Ghana virus segment A	501328
NC_010319	Abaca bunchy top virus DNA-R	438782
NC_010324	Enterobacteria phage phiEco32	490103
NC_010325	Pseudomonas phage LUZ24	484895
NC_010326	Pseudomonas phage LUZ19	484896
NC_010328	Malachra yellow vein mosaic virus-associated satellite DNA beta	488255
NC_010329	Human papillomavirus type 88	337054
NC_010342	Halomonas phage phiHAP-1	499235
NC_010343	Raphanus sativus cryptic virus 2 segment 1	351495
NC_010346	Rose cryptic virus 1 RNA 1	492502
NC_010349	Botryotinia fuckeliana partitivirus 1	425010
NC_010352	Eragrostis streak virus	496807
NC_010353	Streptococcus phage 858	459845
NC_010354	Bovine rhinitis B virus	693066
NC_010355	Azospirillum phage Cd	467481
NC_010356	Glossina pallidipes salivary gland hypertrophy virus	379529
NC_010363	Lactococcus phage asccphi28	503388
NC_010415	Enterovirus J strain 1631	1330521
NC_010416	Asparagus virus 3	445435
NC_010417	Beet curly top Iran virus-[K]	391228
NC_010429	Stenotrophomonas phage PSH1	2011087
NC_010434	Lolium latent virus	365150
NC_010435	Kenaf leaf curl virus DNA A	508750
NC_010437	Bat coronavirus 1A	393767
NC_010438	Bat coronavirus HKU8	694001
NC_010439	Tomato leaf curl Cebu virus DNA-A	507474
NC_010440	Tomato leaf curl Mindanao virus DNA-A	507476
NC_010441	Tomato leaf curl Cotabato virus DNA-A	507475
NC_010491	Tomato zonate spot virus segment L	460926
NC_010495	Salmonella phage E1	424716
NC_010521	Squash vein yellowing virus	397544
NC_010537	Acidianus filamentous virus 9	512792
NC_010538	Hop mosaic virus	142843
NC_010560	Bean yellow disorder virus RNA 1	267970
NC_010563	Chapare virus segment L	499556
NC_010569	Ludwigia leaf distortion betasatellite [India:Amadalavalasa:Hibiscus:2007]	570832
NC_010576	Lactococcus phage 1706	475178
NC_010583	Enterobacteria phage EPS7	491003
NC_010584	American grass carp reovirus segment 1	465447
NC_010618	Pepper leaf curl Yunnan virus-[YN323]	519015
NC_010619	Pepper leaf curl Yunnan virus satellite DNA beta	519016
NC_010620	Okra leaf curl disease associated DNA 1	518829
NC_010624	Sapovirus Mc10	234601
NC_010646	Beluga Whale coronavirus SW1	694015
NC_010647	Macroptilium yellow mosaic virus DNA A	169865
NC_010670	Heliothis armigera cypovirus 5 segment 1	205899
NC_010671	Musca domestica salivary gland hypertrophy virus	523909
NC_010702	Tamiami virus segment L	45223
NC_010703	Whitewater Arroyo virus segment L	46919
NC_010705	Ceratocystis polonica partitivirus segment 1	235434
NC_010707	Thottapalayam virus segment L	1980493
NC_010709	Radish mosaic virus RNA1	328061
NC_010711	Chronic bee paralysis virus RNA 1	180822
NC_010713	Clerodendrum golden mosaic virus DNA-A	390438
NC_010732	Tobacco vein distorting virus	192203
NC_010735	Verbena virus Y	515446
NC_010736	Algerian watermelon mosaic virus	515575
NC_010737	Lamium leaf distortion associated virus	515320
NC_010738	Eupatorium vein clearing virus	515444
NC_010739	Ursus maritimus papillomavirus 1	461322
NC_010743	Mycoreovirus 1 segment 1	311228
NC_010755	Ceratocystis resinifera partitivirus RNA 1	674982
NC_010759	Flexal virus segment L	45220
NC_010760	Latino virus segment L	45221
NC_010761	Parana virus segment L	2169994
NC_010791	Ramie mosaic virus DNA A	486809
NC_010797	Urochloa streak virus	520848
NC_010799	Oat dwarf virus	497863
NC_010800	Turkey coronavirus	11152
NC_010806	Rose spring dwarf-associated virus	474454
NC_010807	Salmonella phage phiSG-JL2	529929
NC_010808	Staphylococcus phage phiMR25	487152
NC_010809	Melon aphid-borne yellows virus	471717
NC_010810	Human TMEV-like cardiovirus	511755
NC_010811	Ralstonia phage RSL1	1980924
NC_010812	Ageratum yellow vein Hualian virus-[Taiwan:Hsinchu:tom:2003] DNA A	437063
NC_010817	Bandicoot papillomatosis carcinomatosis virus type 2	500654
NC_010818	Mesta yellow vein mosaic Bahraich virus-[India:Bahraich:2007] DNA A	508748
NC_010820	Simian foamy virus 3	338079
NC_010821	Pseudomonas phage 201phi2-1	198110
NC_010832	Lettuce virus X	447171
NC_010833	Tomato mild mosaic virus DNA-A	536086
NC_010835	Tomato common mosaic virus DNA-A	536084
NC_010837	Blainvillea yellow spot virus DNA-A	536081
NC_010840	Tomato leaf curl Palampur virus DNA A	526476
NC_010944	Brugmansia mild mottle virus	402399
NC_010945	Streptococcus phage PH15	537874
NC_010946	Pumpkin yellow mosaic Malaysia virus DNA A	420684
NC_010947	Allamanda leaf curl virus DNA-A	452758
NC_010948	Wissadula golden mosaic St Thomas Virus DNA A	51673
NC_010949	Tomato yellow vein streak virus DNA-A	55216
NC_010952	Macroptilium golden mosaic virus-[Jamaica:Wissadula:August Town] DNA A	51676
NC_010954	Fritillary virus Y	332471
NC_010955	Xenopus laevis endogenous retrovirus Xen1	204873
NC_010956	Human adenovirus D	130310
NC_010984	Alternaria alternata dsRNA mycovirus segment L	483537
NC_010985	Curvularia thermal tolerance virus RNA1	421976
NC_010987	Tomato marchitez virus RNA 1	470166
NC_011019	Mycobacterium phage KBG	540066
NC_011020	Mycobacterium phage Jasper	540065
NC_011021	Mycobacterium phage Lockley	540067
NC_011022	Mycobacterium phage DD5	540064
NC_011023	Mycobacterium virus Pukovnik	540068
NC_011024	TYLCAxV-Sic1-[IT:Sic2/2:04]	604276
NC_011038	Yersinia phage Yepe2	532078
NC_011039	Mycobacterium phage Predator	543153
NC_011040	Enterobacteria phage BA14	532074
NC_011041	Escherichia coli bacteriophage rv5	399183
NC_011042	Enterobacteria phage EcoDS1	532075
NC_011043	Klebsiella phage K11	532077
NC_011044	Mycobacterium phage Nigel	543152
NC_011045	Enterobacteria phage 13a	532076
NC_011046	Lactococcus phage bIBB29	494269
NC_011048	Bacillus phage phi29	10756
NC_011050	Steller sea lion vesivirus	436911
NC_011051	Capreolus capreolus papillomavirus 1	470214
NC_011052	Sweet potato leaf curl Spain virus	652717
NC_011054	Mycobacterium phage Boomer	546182
NC_011055	Mycobacterium phage Porky	546185
NC_011056	Mycobacterium phage Kostya	546183
NC_011057	Mycobacterium phage Phaedrus	546184
NC_011058	Chickpea chlorotic dwarf virus	463360
NC_011062	Potato virus T	36403
NC_011065	Epirus cherry virus	544686
NC_011068	Ourmia melon virus	186786
NC_011085	Morganella phage MmP1	526118
NC_011086	Diascia yellow mottle virus	547467
NC_011096	Tomato leaf curl Kumasi virus segment A	548915
NC_011097	Cycad leaf necrosis virus	549205
NC_011103	Rhizobium phage 16-3	10704
NC_011104	Lactobacillus phage Lrm1	496874
NC_011106	Grapevine virus E	516956
NC_011107	Pseudomonas phage PT2	496396
NC_011108	Cocksfoot mild mosaic virus	479060
NC_011109	Tursiops truncatus papillomavirus type 1	936059
NC_011132	Sputnik virophage	543939
NC_011135	Tomato leaf curl Kerala virus	551531
NC_011142	Iodobacteriophage phiPLPE	551895
NC_011165	Pseudomonas phage LBL3	549445
NC_011166	Pseudomonas phage LMA2	549446
NC_011167	Bacillus phage IEBH	552525
NC_011181	Okra mottle virus - [Brazil:okra] DNA A	619599
NC_011183	Feldmannia species virus	39420
NC_011187	Rubus chlorotic mottle virus	378833
NC_011190	Mikania micrantha mosaic virus RNA1	487492
NC_011201	Ralstonia phage RSB1	551790
NC_011202	Human adenovirus B2	108098
NC_011203	Human adenovirus B1	108098
NC_011216	Burkholderia phage KS10	557289
NC_011217	Sulfolobus spindle-shaped virus 5	459291
NC_011222	Bacteroides phage B40-8	99179
[truncated: 6,968 more rows]

## Sheet: Ecoli-Shigella dataset
Accession Id(NCBI)	organism	TaxaId
AC_000001	Ovine adenovirus A	114424
AC_000002	Bovine adenovirus B	129950
AC_000003	Canine adenovirus 1	10512
AC_000004	Duck adenovirus A	130328
AC_000005	Human mastadenovirus A	129875
AC_000006	Human adenovirus D	130310
AC_000007	Human adenovirus 2	10515
AC_000008	Human adenovirus 5	28285
AC_000009	Porcine adenovirus C	130371
AC_000010	Simian adenovirus 21	198503
AC_000011	Simian adenovirus 25	175567
AC_000012	Murine adenovirus A	129956
AC_000013	Fowl adenovirus D	190064
AC_000014	Fowl adenovirus A	190061
AC_000016	Turkey adenovirus A	298333
AC_000017	Human adenovirus type 1	10533
AC_000018	Human adenovirus type 7	10519
AC_000019	Human adenovirus type 35	10522
AC_000020	Canine adenovirus type 2	10514
AC_000189	Porcine adenovirus 3	35265
AC_000190	Tree shrew adenovirus 1	47680
AC_000191	Bovine adenovirus A	129953
NC_000852	Paramecium bursaria Chlorella virus 1	10506
NC_000855	Viral hemorrhagic septicemia virus Fil3	1147160
NC_000858	Simian T-lymphotropic virus 1	33747
NC_000866	Enterobacteria phage T4	10665
NC_000867	Pseudoalteromonas phage PM2	10661
NC_000869	Tomato yellow leaf curl Thailand virus DNA A	85752
NC_000871	Streptococcus phage Sfi19	72638
NC_000872	Streptococcus phage Sfi21	64186
NC_000874	Sugarcane yellow leaf virus	94290
NC_000882	Pepper leaf curl virus	83839
NC_000883	Human parvovirus B19	10798
NC_000885	Tomato chlorotic dwarf viroid	100785
NC_000896	Lactobacillus prophage phiadh	12417
NC_000898	Human herpesvirus 6B	32604
NC_000899	Fowl adenovirus D	190064
NC_000902	Enterobacteria phage VT2-Sakai	97081
NC_000903	Snakehead rhabdovirus	103603
NC_000924	Enterobacteria phage 933W	10730
NC_000929	Enterobacteria phage Mu	2681603
NC_000935	Acyrthosiphon pisum bacteriophage APSE-1	67571
NC_000936	Periplaneta fuliginosa densovirus	97344
NC_000939	Pothos latent virus genes for replicase	44562
NC_000940	Porcine enteric sapovirus	106333
NC_000942	Murine adenovirus A	129956
NC_000943	Murray Valley encephalitis virus	11079
NC_000947	Japanese yam mosaic virus	79917
NC_000960	Cryphonectria hypovirus 3	106962
NC_001132	Myxoma virus	10273
NC_001265	Carnation mottle virus (CarMV) complete genomic RNA sequence	11986
NC_001266	Rabbit fibroma virus	10271
NC_001270	Spiroplasma phage SVTS2	93224
NC_001271	Yersinia phage phiYeO3-12	110457
NC_001278	Diaporthe ambigua RNA virus 1	111470
NC_001317	Bacteriophage 186	2681630
NC_001330	Enterobacteria phage alpha3	10849
NC_001331	Pseudomonas phage Pf1	2011081
NC_001332	Enterobacteria phage I2-2	10869
NC_001335	Mycobacterium phage L5	31757
NC_001338	Sulfolobus virus 1 (provirus)	244589
NC_001339	Artichoke mottled crinkle virus	12142
NC_001340	Apple scar skin viroid	12895
NC_001341	Acholeplasma phage MV-L1	1977403
NC_001343	Commelina yellow mottle virus	10653
NC_001344	Duck hepatitis B virus	12639
NC_001346	Maize streak virus - A[Ama]	268316
NC_001348	Human herpesvirus 3	10335
NC_001350	Saimiriine herpesvirus 2	10381
NC_001351	Hop stunt viroid	12893
NC_001352	Human papillomavirus - 2	337043
NC_001354	Human papillomavirus type 41	10589
NC_001355	Human papillomavirus type 6b	10600
NC_001356	Human papillomavirus - 1	334203
NC_001357	Human papillomavirus - 18	337042
NC_001359	Pepper huasteco yellow vein virus segment A	223303
NC_001361	Potato virus M	12167
NC_001362	Friend murine leukemia virus FB29	11795
NC_001364	Simian foamy virus	11642
NC_001365	Spiroplasma phage 1-R8A2B	10854
NC_001366	Theilovirus	204711
NC_001367	Tobacco mosaic virus	12242
NC_001396	Xanthomonas phage Cf1c	10862
NC_001401	Adeno-associated virus - 2	10804
NC_001402	Avian carcinoma virus	11958
NC_001403	Fujinami sarcoma virus	11885
NC_001405	Human adenovirus C	129951
NC_001407	Rous sarcoma virus	11886
NC_001408	Avian leukosis virus - RSA	363745
NC_001409	Apple chlorotic leaf spot virus	12175
NC_001410	Avocado sunblotch viroid	12896
NC_001411	Black beetle virus	12285
NC_001412	Beet curly top virus - California [Logan]	10840
NC_001413	Bovine immunodeficiency-like virus	11657
NC_001414	Bovine leukemia virus	11901
NC_001416	Enterobacteria phage lambda	10710
NC_001417	Enterobacterio phage MS2	12022
NC_001418	Pseudomonas phage Pf3	10872
NC_001420	Genome of phage G4 (coliphage)	10843
NC_001421	Salmonella virus PRD1	10658
NC_001422	Coliphage phi-X174	10847
NC_001426	Enterobacteria phage GA	329853
NC_001427	Chicken anemia virus	12618
NC_001430	Human enterovirus D	138951
NC_001434	Hepatitis E virus	12461
NC_001436	Human T-lymphotropic virus 1	11908
NC_001437	Japanese encephalitis virus	11072
NC_001439	Bean golden yellow mosaic virus DNA A	220340
NC_001441	Narcissus mosaic virus	12180
NC_001442	Bovine polyomavirus	1891754
NC_001445	Plum pox virus	12211
NC_001447	Acholeplasma phage L2	46014
NC_001449	Venezuelan equine encephalitis virus	11036
NC_001450	Equine infectious anemia virus	11665
NC_001451	Avian infectious bronchitis virus	11120
NC_001452	Visna/Maedi virus strain kv1772	2169971
NC_001454	Human adenovirus F	130309
NC_001457	Human papillomavirus type 4	10617
NC_001458	Human papillomavirus type 63	28311
NC_001460	Human adenovirus A	129875
NC_001461	Bovine viral diarrhea virus 1	11099
NC_001462	Coconut cadang-cadang viroid	36453
NC_001463	Caprine arthritis-encephalitis virus	11660
NC_001464	Citrus exocortis viroid	12890
NC_001465	Coconut foliar decay alphasatellite	1458187
NC_001466	Chloris striate mosaic virus	10820
NC_001467	African cassava mosaic virus isolate West Kenyan 844 segment DNA1	10817
NC_001469	Cucumber necrosis virus	12143
NC_001471	Coconut tinangaja viroid	12889
NC_001472	Human enterovirus B	138949
NC_001474	Dengue virus 2	11060
NC_001475	Dengue virus 3	11069
NC_001477	Dengue virus 1	11053
NC_001478	Digitaria streak virus	10837
NC_001479	Encephalomyocarditis virus	12104
NC_001480	Eggplant mosaic virus	12151
NC_001481	Feline calicivirus	11978
NC_001482	Feline immunodeficiency virus	11673
NC_001483	Foxtail mosaic virus	12179
NC_001484	Ground squirrel hepatitis virus	10406
NC_001486	Heron hepatitis B virus	28300
NC_001488	Human T-lymphotropic virus 2	11909
NC_001489	Hepatitis A virus	12092
NC_001490	Human rhinovirus 14	12131
NC_001491	Equid herpesvirus 1	10326
NC_001492	Cryphonectria hypovirus 1	40281
NC_001493	Ictalurid herpesvirus 1 strain Auburn 1	10401
NC_001494	Jaagsiekte sheep retrovirus	11746
NC_001495	Alfalfa mosaic virus RNA 1	12321
NC_001497	Cauliflower mosaic virus	10641
NC_001498	Measles virus	11234
NC_001499	Abelson murine leukemia virus	11788
NC_001500	Spleen focus-forming virus	11819
NC_001501	Moloney murine leukemia virus	11801
NC_001502	Moloney murine sarcoma virus	11809
NC_001503	Mouse mammary tumor virus	11757
NC_001504	Melon necrotic spot virus	11987
NC_001505	Murine pneumotropic virus	1891770
NC_001506	Murine osteosarcoma virus	11830
NC_001507	Tomato golden mosaic virus DNA A	10831
NC_001510	Minute virus of mice	10794
NC_001511	Ovine lentivirus	11663
NC_001512	O'nyong-nyong virus	2169701
NC_001513	Ononis yellow mosaic virus	12153
NC_001514	Squirrel monkey retrovirus - HLB	11856
NC_001515	Murine polyomavirus strain BG	179241
NC_001517	Pepper mottle virus	12209
NC_001522	Bovine papillomavirus - 1	337052
NC_001523	Deer papillomavirus	10564
NC_001524	European elk papillomavirus	10565
NC_001526	Human papillomavirus type 16	333760
NC_001531	Human papillomoavirus type 5	333923
NC_001538	BK polyomavirus	1891762
NC_001539	Canine parvovirus	10788
NC_001540	Bovine parvovirus	10784
NC_001541	Cottontail rabbit papillomavirus	10623
NC_001542	Rabies virus	11292
NC_001543	Rabbit hemorrhagic disease virus-FRG	11976
NC_001544	Ross River virus	11029
NC_001545	Rubella virus	11041
NC_001546	Arabis mosaic virus small satellite RNA	196399
NC_001547	Sindbis virus	11034
NC_001549	Simian immunodeficiency virus	11723
NC_001550	Mason-Pfizer monkey virus	11855
NC_001552	Sendai virus genomic RNA	11191
NC_001553	Tomato apical stunt viroid	12885
NC_001554	Tomato bushy stunt virus	12145
NC_001555	Tobacco etch virus	12227
NC_001556	Tobacco mild green mosaic virus	12241
NC_001557	Tobacco necrosis satellite virus	12881
NC_001558	Tomato planta macho viroid	12888
NC_001560	Vesicular stomatitis Indiana virus	11277
NC_001563	West Nile virus lineage 2	11082
NC_001564	Cell fusing agent virus strain Galveston	31658
NC_001574	Cacao swollen shoot virus	31559
NC_001575	Rice yellow mottle virus	31744
NC_001576	Human papillomavirus type 10 genomic DNA	333759
NC_001583	Human papillomavirus type 26	333762
NC_001586	Human papillomavirus type 32	333763
NC_001587	Human papillomavirus type 34	333764
NC_001591	Human papillomavirus type 49	10616
NC_001593	Human papillomavirus type 53	333765
NC_001595	Human papillomavirus type 7 genomic DNA	10620
NC_001596	Human papillomavirus type 9	10621
NC_001598	Beet yellows virus	12161
NC_001600	Cardamine chlorotic fleck virus	31711
NC_001604	Enterobacteria phage T7	10760
NC_001605	Mastomys natalensis papillomavirus	10567
NC_001607	Borna disease virus 1	1714621
NC_001608	Marburg marburgvirus isolate Marburg virus/H.sapiens-tc/KEN/1980/Mt. Elgon-Musoke	11269
NC_001609	Enterobacteria phage P4	10680
NC_001611	Variola virus	10255
NC_001612	Human enterovirus A	138948
NC_001615	Sonchus yellow net virus	11307
NC_001616	Potato virus Y	12216
NC_001617	Human rhinovirus 89	147711
NC_001618	UR2 sarcoma virus	354090
NC_001619	Lambdapapillomavirus 2	35258
NC_001623	Autographa californica nucleopolyhedrovirus	46015
NC_001625	Southern cowpea mosaic virus	196398
NC_001628	Pseudomonas phage PP7	12023
NC_001629	Lactococcus phage bIL67	36343
NC_001632	Rice tungro spherical virus	35287
NC_001633	Mushroom bacilliform virus	32625
NC_001634	Peanut chlorotic streak virus	35593
NC_001639	Lactate dehydrogenase-elevating virus	11048
NC_001641	Saccharomyces cerevisiae virus L-BC (La)	42478
NC_001642	Bamboo mosaic virus	35286
NC_001647	Panicum streak virus - Karino	10826
NC_001648	Cassava vein mosaic virus	38062
NC_001650	Equid herpesvirus 2 strain 86/67	12657
NC_001651	Citrus bent leaf viroid	12906
NC_001652	Infectious hematopoietic necrosis virus	11290
NC_001653	Hepatitis delta virus	12475
NC_001655	Hepatitis GB virus B	39113
NC_001658	Cassava common mosaic virus	39046
NC_001659	African swine fever virus strain BA71V	10497
NC_001661	Citrus tristeza virus	12162
NC_001662	Aleutian mink disease virus	28314
NC_001663	Hamster polyomavirus isolate Berlin-Buch	1891729
NC_001664	Human betaherpesvirus 6A	32603
NC_001669	Simian virus 40	1891767
NC_001671	Pea seed-borne mosaic virus	12208
NC_001672	Tick-borne encephalitis virus	11084
NC_001676	Human papillomavirus 54	1671798
NC_001678	Rhesus monkey papillomavirus	10570
NC_001690	Human papillomavirus type 48	40538
NC_001691	Human papillomavirus type 50	40539
NC_001693	Human papillomavirus type 60	40540
NC_001694	Human papillomavirus - 61	333767
NC_001696	Lucerne transient streak virus isolate LTSV-Can	12470
NC_001697	Haemophilus phage HP1	10690
NC_001699	JC polyomavirus	10632
NC_001701	Goose parvovirus	38251
NC_001702	Murine type C retrovirus	44561
NC_001706	Lactococcus phage c2	31537
NC_001710	GB virus C/Hepatitis G virus	54290
NC_001716	Human herpesvirus 7	10372
NC_001718	Porcine parvovirus	10796
NC_001720	Fowl adenovirus A	190061
NC_001721	Olive latent virus 1	47669
NC_001722	Human immunodeficiency virus 2	11709
NC_001724	Snakehead retrovirus	40270
NC_001725	Strawberry vein banding virus	47903
NC_001726	Carrot mottle mimic umbravirus (CMoMV) dsRNA1	47736
NC_001728	Odontoglossum ringspot virus	12238
NC_001729	Adeno-associated virus - 3	46350
NC_001730	Bacteriophage phiK	2507234
NC_001731	Molluscum contagiosum virus subtype 1	10280
NC_001734	Canine adenovirus	10537
NC_001739	Soybean chlorotic mottle virus	10651
NC_001741	Chlamydia phage Chp1	2003327
NC_001746	Kennedya yellow mosaic virus	12158
NC_001747	Potato leafroll virus	12045
NC_001748	Papaya mosaic virus	12181
NC_001749	Apple stem grooving virus	28347
NC_001753	Clover yellow mosaic virus	12177
NC_001768	Tobacco vein mottling virus	12228
NC_001777	Tobacco necrosis virus A	12055
NC_001780	Saguaro cactus virus	52274
NC_001781	Human orthopneumovirus Subgroup B	11250
NC_001782	Saccharomyces cerevisiae killer virus M1	12450
NC_001785	Papaya ringspot virus	12205
NC_001786	Barmah Forest virus	11020
NC_001789	Ovine papillomavirus - 1	56144
NC_001792	Porcine circovirus 1	133704
NC_001793	Oat blue dwarf virus	56879
NC_001796	Human parainfluenza virus 3	11216
NC_001800	Garlic virus X	150284
NC_001801	Cucumber green mottle mosaic virus	12235
NC_001802	Human immunodeficiency virus 1	11676
NC_001803	Respiratory syncytial virus	12814
NC_001806	Human herpesvirus 1 strain 17	10298
NC_001809	Louping ill virus	11086
NC_001812	Cymbidium mosaic virus	12178
NC_001813	Duck adenovirus A	130328
NC_001814	Ryegrass mosaic virus	40666
NC_001815	Simian T-lymphotropic virus 2	33748
NC_001818	Galinsoga mosaic virus	60714
NC_001822	Leek white stripe virus	45224
NC_001824	Lymphocystis disease virus 1	36363
NC_001825	Streptococcus phage Cp-1	10747
NC_001826	Murine herpesvirus 68 strain WUMS	33708
NC_001828	Tomato mottle Taino virus DNA A	223358
NC_001829	Adeno-associated virus - 4	57579
NC_001830	Pear blister canker viroid	12783
NC_001831	Bovine foamy virus	207343
NC_001834	Drosophila C virus strain EB	64279
NC_001835	Lactococcus phage sk1	31532
NC_001836	Little cherry virus 1	217686
NC_001837	Hepatitis GB virus A	1307800
NC_001839	Petunia vein clearing virus	59504
NC_001841	Sweet potato feathery mottle virus	12844
NC_001844	Equid herpesvirus 4	10331
NC_001846	Mouse hepatitis virus strain MHV-A59 C12 mutant	11138
NC_001847	Bovine herpesvirus 1	10320
NC_001859	Bovine enterovirus	12064
NC_001866	Avian myelocytomatosis virus	11867
NC_001867	Walleye dermal sarcoma virus	39720
NC_001868	Sugarcane streak Egypt virus - [Giza]	268785
NC_001873	Turnip vein-clearing virus	29272
NC_001874	Rhopalosiphum padi virus	66834
NC_001875	Orgyia pseudotsugata MNPV	262177
NC_001876	Bovine adenovirus 3	10510
NC_001884	Bacillus phage SPBc2	66797
NC_001885	Gibbon ape leukemia virus gag	11840
NC_001886	Wheat streak mosaic virus	31741
NC_001890	Enterobacteria phage Qbeta	39803
NC_001895	Enterobacteria phage P2	10679
NC_001897	Human parechovirus	1803956
NC_001899	Diatraea saccharalis densovirus	72003
NC_001900	Mycobacterium phage D29	28369
NC_001901	Bacteriophage N15	40631
NC_001902	Methanobacterium phage psiM2	77048
NC_001906	Hendra virus	63330
NC_001909	Lactococcus phage bIL170	63118
NC_001914	Rice tungro bacilliform virus	10654
NC_001915	Infectious pancreatic necrosis virus segment A	11002
NC_001918	Aichi virus	1313215
NC_001920	Grapevine yellow speckle viroid 1	12904
NC_001921	Canine distemper virus	11232
NC_001925	Bunyamwera virus L segment	35304
NC_001928	Abutilon mosaic virus subgenome DNA A	10815
NC_001931	Bean dwarf mosaic virus DNA A	10838
NC_001932	Indian cassava mosaic virus DNA A	31600
NC_001934	Potato yellow mosaic virus DNA A	10827
NC_001936	Squash leaf curl virus A component DNA	10829
NC_001938	Tomato mottle virus DNA A	10835
NC_001940	Feline leukemia virus	11768
NC_001942	Mycoplasma phage MAV1	75590
NC_001943	Human astrovirus	1868658
NC_001944	Beak and feather disease virus	77856
NC_001946	Sour cherry green ring mottle virus	65467
NC_001948	Rupestris stem pitting associated virus-1	196400
NC_001954	Enterobacteria phage If1	10868
NC_001956	Vibrio phage fs2	83201
NC_001958	Hemorrhagic enteritis virus	41678
NC_001959	Norovirus GI	122928
NC_001961	Porcine respiratory and reproductive syndrome virus	28344
NC_001962	Bombyx mori NPV	271108
NC_001963	Sphaeropsis sapinea RNA virus 1	73497
NC_001964	Sphaeropsis sapinea RNA virus 2	73498
NC_001973	Lymantria dispar MNPV	10449
NC_001977	Erysimum latent virus	12152
NC_001978	Bacteriophage phi-C31	10719
NC_001981	Helicoverpa armigera stunt virus RNA 1	37206
NC_001983	Mungbean yellow mosaic virus DNA A	33726
NC_001987	Ateline herpesvirus 3	85618
NC_001989	Bovine respiratory syncytial virus	11246
NC_001990	Nudaurelia capensis beta virus	85652
NC_001993	Melanoplus sanguinipes entomopoxvirus	83191
NC_001998	Guinea pig Chlamydia phage	90963
NC_002014	Enterobacteria phage Ike	10867
NC_002015	Chrysanthemum stunt viroid	12897
NC_002023	Influenza A virus (A/Puerto Rico/8/1934(H1N1)) segment 1	211044
NC_002026	Brome mosaic virus RNA 1	12302
NC_002030	Potato spindle tuber viroid	12892
NC_002031	Yellow fever virus	11089
NC_002034	Cucumber mosaic virus RNA 1	12305
NC_002036	Pea early browning virus RNA 1	12294
NC_002038	Peanut stunt virus RNA 1	12313
NC_002041	Soil-borne wheat mosaic virus RNA1	28375
NC_002046	Sida golden mosaic virus coat protein (AV1)	51034
NC_002048	Potato yellow mosaic Panama virus segment A	223307
NC_002052	Tomato spotted wilt virus RNA L	1933298
NC_002058	Poliovirus	138950
NC_002063	Leishmania RNA virus 1 - 1	58103
NC_002064	Leishmania RNA virus 2 - 1	39116
NC_002066	Sacbrood virus	89463
NC_002072	Streptococcus phage DT1	90410
NC_002076	Torque teno virus 1	687340
NC_002077	Adeno-associated virus - 1	85106
NC_002160	Barley yellow dwarf virus-PAS	2169985
NC_002161	Bovine parainfluenza virus 3	11215
NC_002164	Poinsettia mosaic virus	113553
NC_002166	Bacteriophage HK022	10742
NC_002167	Enterobacteria phage HK97	37554
NC_002169	Spodoptera exigua nucleopolyhedrovirus	10454
NC_002180	Chlamydia phage phiCPAR39	1986029
NC_002185	Streptococcus phage 7201	112023
NC_002187	Japanese iris necrotic ring virus	77344
NC_002188	Fowlpox virus	10261
NC_002190	Infectious hypodermal and hematopoietic necrosis virus	1513224
NC_002194	Chlamydia phage Chp2	105154
NC_002195	Torque teno mini virus 9	687377
NC_002198	Cereal yellow dwarf virus-RPS	228582
NC_002199	Tupaia paramyxovirus	92129
NC_002200	Mumps virus	1979165
NC_002201	Equine foamy virus	109270
NC_002204	Influenza B virus RNA 1	518987
NC_002214	Streptococcus thermophilus bacteriophage Sfi11	78541
NC_002229	Gallid herpesvirus 2	10390
NC_002232	Rabbit oral papillomavirus	122291
NC_002251	Northern cereal mosaic virus	1985704
NC_002306	Feline infectious peritonitis virus	11135
NC_002321	Staphylococcus phage PVL proviral DNA	71366
NC_002323	Rice grassy stunt virus RNA 1	66266
NC_002331	Xestia c-nigrum granulovirus	51677
NC_002350	Wheat yellow mosaic virus RNA 1	75746
NC_002351	Soil-borne cereal mosaic virus RNA1	100887
NC_002358	Oat golden stripe virus RNA1	45103
NC_002359	Chinese wheat mosaic virus RNA1	83544
NC_002361	Columbid circovirus (CoCV)	126070
NC_002362	Vibrio phage VfO3K6	127507
NC_002363	Vibrio phage VfO4K68	127508
NC_002371	Enterobacteria phage P22 virus	10754
NC_002468	Cherry necrotic rusty mottle virus	129143
NC_002469	Ovine astrovirus	1239577
NC_002470	Turkey astrovirus	70793
NC_002484	Bacteriophage D3	31535
NC_002486	Staphylococcus prophage phiPV83	129009
NC_002500	Cherry mottle leaf virus	131226
NC_002501	Frog adenovirus 1	114102
NC_002509	Turnip mosaic virus	12230
NC_002510	Cotton leaf curl Gezira virus	222459
NC_002512	Rat cytomegalovirus Maastricht	79700
NC_002513	Bovine adenovirus type 2	114429
NC_002515	Mycoplasma phage P1	35238
NC_002519	Roseophage SIO1	136084
NC_002520	Amsacta moorei entomopoxvirus 'L'	28321
NC_002526	Bovine ephemeral fever virus	11303
NC_002531	Alcelaphine herpesvirus 1	35252
NC_002532	Equine arteritis virus	11047
NC_002543	Horseradish curly top virus	46448
NC_002548	Acute bee paralysis virus	92444
NC_002549	Zaire ebolavirus isolate Ebola virus/H.sapiens-tc/COD/1976/Yambuku-Mayinga	186538
NC_002551	Vesicular exanthema of swine virus	35612
NC_002552	Hop latent virus	104263
NC_002555	Tomato rugose mosaic virus DNA A	134599
NC_002557	Trichoplusia ni cytoplasmic polyhedrosis virus 15 segment 1	134606
NC_002568	Sesbania mosaic virus	12558
NC_002577	Gallid herpesvirus 3	35250
NC_002588	Chayote mosaic virus	71030
NC_002593	Plutella xylostella granulovirus	98383
NC_002598	Panicum mosaic virus	40279
NC_002600	Peanut mottle virus	33763
NC_002602	Cucumber mosaic virus satellite RNA	12436
NC_002604	Botrytis virus F	129395
NC_002615	European brown hare syndrome virus	33756
NC_002618	Cocksfoot mottle virus	40979
NC_002628	Methanothermobacter wolfeii prophage psiM100	173824
NC_002633	Cucumber fruit mottle mosaic virus	146499
NC_002634	Soybean mosaic virus	12222
NC_002640	Dengue virus 4	11070
NC_002641	Meleagrid herpesvirus 1	37108
NC_002642	Yaba-like disease virus	132475
NC_002643	Bdellovibrio phage phiMH2K	145579
NC_002645	Human coronavirus 229E	11137
NC_002649	Bacillus phage GA-1	12345
NC_002654	Helicoverpa armigera nucleopolyhedrovirus G4	148363
NC_002656	Mycobacterium phage Bxb1	148603
NC_002657	Classical swine fever virus	11096
NC_002661	Staphylococcus phage phiSLT	130478
NC_002665	Bovine herpesvirus 4 long unique region	10385
NC_002666	Lactococcus prophage bIL285	151535
NC_002667	Lactococcus prophage bIL286	151536
NC_002668	Lactococcus prophage bIL309	151537
NC_002669	Lactococcus prophage bIL310	151538
NC_002670	Lactococcus prophage bIL311	151534
NC_002671	Lactococcus prophage bIL312	151539
NC_002685	Bovine adenovirus D	130499
NC_002686	Cercopithecine herpesvirus 9	35246
NC_002687	Ectocarpus siliculosus virus 1	37665
NC_002690	Nodamura virus RNA1	12288
NC_002692	Tomato mosaic virus	12253
NC_002700	Acinetobacter phage AP205	154784
NC_002701	Eimeria brunetti RNA virus 1	155414
NC_002702	Porcine adenovirus 5	45370
NC_002703	Lactococcus phage Tuc2009	35241
NC_002728	Nipah virus	121791
NC_002729	Banana mild mosaic virus	148879
NC_002730	Enterobacteria phage HK620	155148
NC_002738	Groundnut rosette virus satellite RNA	127441
NC_002743	Tomato leaf curl virus satellite complete sequence	1993650
NC_002747	Lactococcus phage TP901-1	35345
NC_002766	Beet chlorosis virus	131082
NC_002786	Maize rayado fino virus isolate Costa Rican	59749
NC_002792	Ribgrass mosaic virus	51680
NC_002794	Tupaiid herpesvirus 1	10397
NC_002795	Aconitum latent virus	101764
NC_002796	Lactococcus phage BK5-T	31754
NC_002797	Discula destructiva virus 1 segment 1	148880
NC_002803	Spring viraemia of carp virus	696863
NC_002815	Cactus virus X	112227
NC_002816	Cydia pomonella granulovirus	28289
NC_002817	Tobacco leaf curl Zimbabwe virus	223337
NC_002981	Ageratum yellow vein Sri Lanka virus segment A	222079
NC_002984	Cucurbit leaf crumple virus DNA A	134681
NC_002990	Barley yellow mosaic virus RNA 1	12465
NC_003003	Broad bean wilt virus 2 RNA 1	76875
NC_003005	Taura syndrome virus	142102
NC_003006	Cypovirus 14 RNA 1	205908
NC_003016	Lymantria dispar cypovirus 1 segment 1	205895
NC_003027	Lumpy skin disease virus NI-2490	376849
NC_003031	Sugarcane bacilliform IM virus	362398
NC_003038	Invertebrate iridescent virus 6	176652
NC_003045	Bovine coronavirus	11128
NC_003050	Streptococcus pneumoniae bacteriophage MM1	120574
NC_003054	Goose circovirus	146032
NC_003056	Soybean dwarf virus genomic RNA	12049
NC_003059	Porcine endogenous retrovirus E	168238
NC_003083	Epiphyas postvittana NPV	70600
NC_003084	Culex nigripalpus NPV	130556
NC_003085	Myxococcus phage Mx8	49964
NC_003092	Simian hemorrhagic fever virus	38143
NC_003093	Indian citrus ringspot virus	104664
NC_003094	Helicoverpa armigera NPV	51313
NC_003102	Spodoptera litura NPV	46242
NC_003113	Perina nuda virus	170621
NC_003138	Blueberry red ringspot virus	172220
NC_003157	Streptococcus pyogenes strain NIH1 putative methionine sulfoxide reductase gene	173707
NC_003158	Natrinema virus SNJ1	1723446
NC_003199	Cotton leaf curl Multan virus segment A	223252
NC_003200	Cotton leaf curl virus-associated DNA beta	134386
NC_003203	Grapevine fanleaf virus satellite RNA	141860
NC_003214	Sulfolobus islandicus filamentous virus	176106
NC_003215	Semliki forest virus	11033
NC_003216	Listeria phage A118	40521
NC_003220	Planaria asexual strain-specific virus-like element type 1 large DNA segment	159252
NC_003224	Zucchini yellow mosaic virus	12232
NC_003225	White spot syndrome virus strain CN01	342409
NC_003243	Australian bat lyssavirus	90961
NC_003264	Citrus dwarfing viroid	551523
NC_003266	Human adenovirus E	130308
NC_003278	Pseudomonas phage phiCTX	35343
NC_003287	Enterobacteria phage M13	1977402
NC_003288	Staphylococcus phage phiETA	106284
NC_003291	Bacteriophage PSA	171618
NC_003298	Enterobacteria phage T3	10759
NC_003299	Pseudomonas phage phi8 segment L	120086
NC_003309	Burkholderia phage phiE125	180504
NC_003310	Monkeypox virus Zaire-96-I-16	619591
NC_003313	Vibrio phage K139	70734
NC_003315	Haemophilus phage HP2	157239
NC_003323	Primate T-lymphotropic virus 3 long terminal repeat	39101
NC_003324	Sinorhizobium phage PBC5	179237
NC_003326	Wheat dwarf virus	10834
NC_003327	Vibrio phage VSK	181604
NC_003345	Halorubrum phage HF2	33771
NC_003346	Bombyx mori densovirus 1	46253
NC_003347	Grapevine fleck virus	103722
NC_003348	Phocoena spinipinnis papillomavirus	82676
NC_003355	Wasabi mottle virus	1169032
NC_003356	Enterobacteria phage phiP27	103807
NC_003357	Soybean crinkle leaf virus	85753
NC_003369	Bean leafroll virus	12041
NC_003375	Garlic virus A	12433
NC_003376	Garlic virus C	12431
NC_003377	Maize dwarf mosaic virus	12203
NC_003378	Tobacco vein clearing virus	107324
NC_003379	Miscanthus streak virus - [91] DNA	268776
NC_003380	Rice yellow mottle virus satellite	195056
NC_003381	Banana streak OL virus	328671
NC_003382	Citrus yellow mosaic virus	174178
NC_003387	Mycobacterium phage TM4	88870
NC_003389	Swinepox virus	10276
NC_003390	Synechococcus phage P60	151528
NC_003391	Camelpox virus	28873
NC_003397	Bean common mosaic virus	12196
NC_003398	Sugarcane mosaic virus	12224
NC_003399	Scallion mosaic virus	157018
NC_003400	Scallion virus X	445435
NC_003401	Macacine herpesvirus 5	154334
NC_003403	Ageratum yellow vein virus-associated DNA beta	185750
NC_003405	Bhendi yellow vein mosaic virus-associated DNA beta	186371
NC_003410	Canary circovirus	142661
NC_003412	Euprosterna elaeasa virus	186165
NC_003414	Ageratum yellow vein Singapore alphasatellite-[Singapore;1998]	915293
NC_003417	Mayaro virus	59301
NC_003418	Bhendi yellow vein mosaic virus	120168
NC_003433	Sleeping disease virus	78540
NC_003434	Ageratum enation virus	188333
NC_003436	Porcine epidemic diarrhea virus	28295
NC_003438	Spiroplasma phage 4	10855
NC_003443	Human rubulavirus 2	1979160
NC_003444	Enterobacteria phage SfV	55884
NC_003445	Strawberry mottle virus RNA1 gene for polyprotein	167161
NC_003448	Striped Jack nervous necrosis virus RNA1	35297
NC_003451	American plum line pattern virus RNA1	134632
NC_003460	Propionibacterium phage B5	189836
NC_003461	Human parainfluenza virus 1	12730
NC_003462	Apple stem pitting virus genes for RNA-dependent RNA polymerase	35350
NC_003463	Apple dimple fruit viroid	73494
NC_003464	Apple mosaic virus RNA 1 putative methyltransferase/helicase gene	12319
NC_003468	Andes virus segment L	1980456
NC_003469	Barley stripe mosaic virus RNA 1	12327
NC_003470	Atkinsonella hypoxylon partitivirus RNA 1	37961
NC_003479	Banana bunchy top virus DNA R	12585
NC_003483	Barley mild mosaic virus RNA 1	12466
NC_003487	Tobacco necrosis virus D	12056
NC_003491	Beet mild yellowing virus	156690
NC_003492	Bean yellow mosaic virus	12197
NC_003493	Bean yellow dwarf virus putative genes V1	57119
NC_003494	Infectious spleen and kidney necrosis virus	180170
NC_003496	Bean pod mottle virus RNA 1	12260
NC_003497	Bamboo mosaic virus satellite RNA	190811
NC_003498	Carnation etched ring virus	10640
NC_003499	Blueberry scorch virus	31722
NC_003500	Carnation Italian ringspot virus genomic sequence for ORF1-5	39443
NC_003501	Brome streak mosaic virus	42631
NC_003504	Bean calico mosaic virus DNA A coat protein (AV1)	31602
NC_003509	Blackcurrant reversion virus RNA1	65743
NC_003510	Beet virus Q RNA 1	71972
NC_003514	Beet necrotic yellow vein virus RNA 1	31721
NC_003520	Beet soil-borne virus RNA 1	46436
NC_003521	Panine herpesvirus 2 strain Heberling	188763
NC_003523	Arabis mosaic virus large satellite RNA	190809
NC_003524	Clostridium phage phi3626	190478
NC_003529	Mamestra configurata NPV-A	207830
NC_003530	Carnation ringspot virus fusion protein polymerase (p88K)	12268
NC_003532	Cymbidium ringspot virus	12144
NC_003533	Cereal yellow dwarf virus-RPV satellite RNA	191032
NC_003534	Cryphonectria hypovirus 2	40282
NC_003535	Cowpea mottle virus	12627
NC_003536	Clover yellow vein virus	12198
NC_003537	Dasheen mosaic virus	29271
NC_003538	Columnea latent viroid	12901
NC_003539	Citrus viroid IV virus	12898
NC_003540	Chrysanthemum chlorotic mottle viroid	68402
NC_003543	Cowpea chlorotic mottle virus RNA 1	12303
NC_003545	Cowpea severe mosaic virus RNA 1	12261
NC_003548	Citrus leaf rugose virus RNA 1	37126
NC_003549	Cowpea mosaic virus RNA 1	12264
NC_003553	Australian grapevine viroid	190810
NC_003554	Figwort mosaic virus (FMV) genome	10649
NC_003555	Giardia lamblia virus	29255
NC_003556	Eupatorium yellow vein virus	186637
NC_003557	Garlic latent virus	12458
NC_003558	Faba bean necrotic yellows C11 alphasatellite C1-Eg gene	1453081
NC_003559	Faba bean necrotic yellows virus DNA-C	59817
NC_003565	Faba bean necrotic yellows C7 alphasatellite C7-Eg gene	1453082
NC_003567	Faba bean necrotic yellows C9 alphasatellite C9-Eg gene	1453083
NC_003569	Elm mottle virus replicase gene	56486
NC_003601	Leishmania RNA virus 1 - 4	12530
NC_003602	Grapevine virus B	35289
NC_003603	Groundnut rosette virus	47740
NC_003604	Grapevine virus A	35288
NC_003605	Lettuce mosaic virus	12202
NC_003606	Johnsongrass mosaic virus	31742
NC_003607	Helminthosporium victoriae virus 190S	45237
NC_003608	Hibiscus chlorotic ringspot virus	53181
NC_003609	Honeysuckle yellow vein mosaic virus	180587
NC_003610	Kyuri green mottle mosaic virus	111970
NC_003611	Hop latent viroid	12907
NC_003612	Grapevine yellow speckle viroid 2	46342
NC_003613	Iresine viroid 1	53193
NC_003614	Peanut bud necrosis virus L protein (L) gene	40687
NC_003615	Grapevine fanleaf virus RNA 1	12274
NC_003617	Lettuce infectious yellows virus RNA 1	31713
NC_003622	Grapevine chrome mosaic virus RNA 1	12273
NC_003625	Impatiens necrotic spot virus segment L	11612
NC_003626	Maize chlorotic dwarf virus	51354
NC_003627	Maize chlorotic mottle virus genomic RNA	12138
NC_003628	Parsnip yellow fleck virus	12777
NC_003629	Pea enation mosaic virus-1	193121
NC_003630	Pepper mild mottle virus	12239
NC_003631	Satellite virus of maize white line mosaic virus	31503
NC_003632	Potato aucuba mosaic virus	12182
NC_003633	Oat chlorotic stunt virus	146762
NC_003634	Physalis mottle virus	72539
NC_003635	Modoc virus	64300
NC_003636	Peach latent mosaic viroid	12894
NC_003637	Mexican papita viroid	79450
NC_003638	Milk vetch dwarf C1 alphasatellite gene for viral replication-associated protein	1455651
NC_003639	Milk vetch dwarf C2 alphasatellite gene for viral replication-associated protein	1455653
NC_003640	Milk vetch dwarf C3 alphasatellite gene for virus replication-associated protein	1455654
NC_003647	Milk vetch dwarf C10 alphasatellite gene for replication initiation protein	1455652
NC_003648	Milk vetch dwarf virus segment DNA-R	67585
NC_003649	Pelargonium zonate spot virus RNA 1	116056
NC_003654	Nilaparvata lugens reovirus segment 1	33724
NC_003663	Cowpox virus	10243
NC_003664	Tomato chlorotic mottle virus DNA A	172391
NC_003669	Pepper ringspot virus RNA 1	31750
NC_003672	Peanut clump virus RNA 1	28355
NC_003673	Olive latent virus 2 RNA 1	33773
NC_003675	Rio Bravo virus	64285
NC_003676	Apoi virus	64280
NC_003678	Pestivirus giraffe-1 H138	119222
NC_003679	Border disease virus X818	358764
NC_003680	Barley yellow dwarf virus - MAV	2169984
NC_003681	Coleus blumei viroid 1	192025
NC_003682	Coleus blumei viroid 2	192026
NC_003683	Coleus blumei viroid 3	192027
NC_003687	Powassan virus	11083
NC_003688	Cucurbit aphid-borne yellows virus	91753
NC_003689	Cherry virus A	42882
NC_003690	Langat virus	11085
NC_003691	Pariacato virus RNA1	103782
NC_003693	Beet ringspot virus RNA 1	191547
NC_003696	Eyach virus segment 1	62352
NC_003708	Watermelon chlorotic stunt virus DNA A	35341
NC_003710	Discula destructiva virus 2 segment 1	160484
NC_003715	Pseudomonas phage phi-6 segment L	10879
NC_003722	Tobacco curly shoot virus	180526
NC_003723	Potato mop-top virus RNA 1	37128
NC_003729	Rice black streaked dwarf virus segment 1	10990
NC_003739	Raspberry bushy dwarf virus RNA 1	12451
NC_003741	Red clover mottle virus RNA 1	12262
NC_003742	Cocksfoot streak virus	192452
NC_003743	Turnip yellows virus	131083
NC_003744	Sugarcane streak virus - [Natal]	10836
NC_003745	Saccharomyces cerevisiae virus L-A (L1)	11008
NC_003746	Rice yellow stunt virus	59380
NC_003747	Ryegrass mottle virus isolate MAFF. No. 307043 from Japan	119910
NC_003748	Equus caballus papillomavirus type 1	333920
NC_003749	Rice ragged stunt virus segment S1 P1 gene	42475
NC_003755	Rice stripe virus RNA 1	12331
NC_003756	Red clover necrotic mosaic virus RNA-1	12267
NC_003773	Rice dwarf virus segment 1	10991
NC_003777	Apple fruit crinkle viroid	190808
NC_003778	Chicory yellow mottle virus large satellite RNA	192021
NC_003779	Plautia stali intestine virus RNA for nonstructural polyprotein	64698
NC_003780	Acyrthosiphon pisum virus protein P1 gene	340187
NC_003781	Infectious flacherie virus	12742
NC_003782	Himetobi P virus genomic RNA	81583
NC_003783	Triatoma virus nonstructural protein precursor and capsid protein precursor	103442
NC_003784	Black queen cell virus nonstructural polyprotein (orf1) and structural polyprotein (orf2) genes	92395
NC_003785	Satsuma dwarf virus RNA 1	47416
NC_003787	Apple latent spherical virus segment 1	101688
NC_003790	Chicken astrovirus	336959
NC_003791	Cycas necrotic stunt virus RNA 1	173976
NC_003793	Spiroplasma phage 1-C74	185959
NC_003794	Strawberry mild yellow edge virus	12187
NC_003795	Shallot virus X	31770
NC_003797	Sweet potato mild mottle virus	41459
NC_003798	Lucerne transient streak virus satellite RNA	193118
NC_003799	Squash mosaic virus RNA 1	12263
NC_003801	Rhizoctonia solani virus 717 RNA1	46618
NC_003803	South African cassava mosaic virus DNA A	63723
NC_003805	Tobacco rattle virus RNA 1	12295
NC_003806	Sweet clover necrotic mosaic virus RNA 1	28348
NC_003808	Spinach latent virus putative replicase gene	42680
NC_003812	Subterranean clover stunt virus m-rep gene for 33.24 kDa master Rep protein (SCSV8)	36772
NC_003814	Subterranean clover stunt C2 alphasatellite	1458458
NC_003818	Subterranean clover stunt C6 alphasatellite	1458459
NC_003820	White clover mosaic virus	12188
NC_003821	Turnip crinkle virus	11988
NC_003822	Tobacco yellow dwarf virus	10830
NC_003823	Ustilago maydis virus H1	28882
NC_003824	Trichomonas vaginalis virus	29256
NC_003825	Tomato pseudo-curly top virus	49267
NC_003826	Tomato bushy stunt virus satellite RNA B1	373058
NC_003828	Tomato yellow leaf curl Sardinia virus	123735
NC_003830	Chino del tomate virus DNA A	47838
NC_003832	Watermelon silver mottle virus segment L	1933300
NC_003833	Tulare apple mosaic virus RNA1	151043
NC_003837	Tomato aspermy virus RNA 1	12315
NC_003840	Tomato ringspot virus RNA 1	12280
NC_003844	Tobacco streak virus RNA 1	12317
NC_003847	Panicum mosaic satellite virus	154834
NC_003848	Strawberry latent ringspot virus satellite RNA	195062
NC_003849	Plantago asiatica mosaic virus	28354
NC_003850	Solanum nodiflorum mottle virus satellite RNA	195061
NC_003851	Subterranean clover mottle virus satellite RNA	195063
NC_003852	Obuda pepper virus	31749
NC_003853	Pea enation mosaic virus-2	193120
NC_003854	Pea enation mosaic virus satellite RNA	193119
NC_003855	Peanut stunt virus satellite RNA	193122
NC_003856	Dicliptera yellow mottle virus DNA A	94700
NC_003861	Sri Lankan cassava mosaic virus-[Colombo] DNA-A	223328
NC_003865	Melon chlorotic leaf curl virus DNA A	1051966
NC_003866	Cabbage leaf curl virus coat protein (AV1)	51336
NC_003867	Tomato mosaic Havana virus-[Quivican] DNA	223357
NC_003870	Sugarcane striate mosaic-associated virus	167927
NC_003871	Carrot red leaf luteovirus associated RNA clone a25 putative RNA dependent RNA polymerase	67962
NC_003872	Blackcurrant reversion virus satellite RNA	99930
NC_003873	Trichomonas vaginalis virus II	674954
NC_003874	Zygosaccharomyces bailii virus Z	114871
NC_003876	Gremmeniella abietina RNA virus L1	152217
NC_003877	Citrus leaf blotch virus	129141
NC_003878	Zucchini green mottle mosaic virus	111418
NC_003882	Coleus blumei viroid	12899
NC_003883	Fusarium poae virus 1 RNA 1	75747
NC_003885	Mycovirus FusoV RNA 1	1511847
NC_003889	Tobacco ringspot virus satellite RNA	31504
NC_003890	Tomato black ring virus satellite RNA	196089
NC_003891	Tomato leaf curl Bangalore virus	220608
NC_003896	Tomato leaf curl virus	28350
NC_003897	Tomato leaf curl Karnataka virus	220932
NC_003898	Tomato leaf curl Taiwan virus	196093
NC_003899	Eastern equine encephalitis virus	11021
NC_003900	Aura virus	44158
NC_003906	Velvet tobacco mottle virus Satellite RNA	196095
NC_003907	Vibrio phage VpV262	194802
NC_003908	Western equine encephalomyelitis virus	11039
NC_003924	Cricket paralysis virus nonstructural polyprotein and structural polyprotein genes	12136
NC_003930	Salmon pancreas disease virus	84589
NC_003971	Chicory yellow mottle virus satellite RNA	192022
NC_003973	Psittacus erithacus timneh papillomavirus	197772
NC_003976	Ljungan virus	172314
NC_003977	Hepatitis B virus (strain ayw) genome	10407
NC_003983	Equine rhinitis B virus 1	47001
NC_003985	Porcine teschovirus 1	118140
NC_003987	Porcine sapelovirus 1	1002921
NC_003988	Simian enterovirus A	310907
NC_003990	Avian encephalomyelitis virus	70796
NC_003996	Tamana bat virus	161675
NC_004002	Sheeppox virus 17077-99	10266
NC_004003	Goatpox virus Pellor	376852
NC_004005	Tomato yellow leaf curl virus	10832
NC_004008	Broad bean mottle virus RNA 1	12301
NC_004009	Cymbidium ringspot virus satellite RNA	192023
NC_004010	Potato virus V	40640
NC_004011	Leek yellow stripe virus	42004
NC_004012	Garlic virus E	150285
NC_004013	Cowpea aphid-borne mosaic virus	12199
NC_004014	Sorghum chlorotic spot virus RNA 1	107804
NC_004016	Oat mosaic virus RNA 1	157837
NC_004018	Gremmeniella abietina RNA virus MS1 RNA 1	191436
NC_004033	Turnip crinkle virus satellite RNA	196094
NC_004034	Trichomonas vaginalis virus 3	170965
NC_004035	Sorghum mosaic virus	32619
NC_004036	Mirabilis mosaic virus	194445
NC_004037	Ovine adenovirus 7	114430
NC_004039	Potato virus A	12215
NC_004042	Bean golden mosaic virus DNA A	10839
NC_004044	Tomato yellow leaf curl China virus	185793
NC_004045	Beet western yellows ST9 associated virus genomic RNA sequence	198589
NC_004046	Cryphonectria parasitica mitovirus 1-NB631	186769
NC_004047	Bean common mosaic necrosis virus	43240
NC_004048	Satellites of Trichomonas vaginalis T1 virus	198608
NC_004049	Ophiostoma mitovirus 3a	198597
NC_004050	Saccharomyces 23S RNA narnavirus	198599
NC_004051	Saccharomyces 20S RNA narnavirus	186772
NC_004052	Ophiostoma mitovirus 4	88387
NC_004053	Ophiostoma mitovirus 5	88388
NC_004054	Ophiostoma novo-ulmi mitovirus 6-Ld	88389
NC_004060	Southern bean mosaic virus isolate Sao Paulo	12139
NC_004062	Phthorimaea operculella granulovirus	192584
NC_004063	Turnip yellow mosaic virus	12154
NC_004064	Calicivirus strain NB	190239
NC_004065	Murid herpesvirus 1	10366
NC_004066	Lactococcus phage ul36	114416
NC_004067	Pepino mosaic virus	112229
NC_004068	Fringilla coelebs papillomavirus	197771
NC_004071	Hollyhock leaf crumple virus	199587
NC_004074	Tioman virus	162013
NC_004084	Natrialba phage PhiCh1	114777
NC_004086	Sulfolobus islandicus rod-shaped virus 2	157899
NC_004087	Sulfolobus islandicus rod-shaped virus 1	157898
NC_004090	Ageratum yellow vein China virus-[Hn2]	222078
NC_004091	Stachytarpheta leaf curl virus	202568
NC_004092	Hollyhock leaf crumple virus satellite DNA	169696
NC_004093	OkLCV satDNA 10	756759
NC_004097	Macroptilium mosaic Puerto Rico virus DNA A	223282
NC_004099	Macroptilium yellow mosaic Florida virus DNA A	223284
NC_004101	Pepper golden mosaic virus DNA A	223301
NC_004102	Hepatitis C virus genotype 1	41856
NC_004104	Human papillomavirus type 90	333769
NC_004105	Ectromelia virus	12643
NC_004106	Paprika mild mottle virus	35281
NC_004107	Woodchuck hepatitis virus	35269
NC_004108	La Crosse virus segment L	11577
NC_004112	Lactobacillus phage A2	51369
NC_004117	Mamestra configurata NPV-B	204440
NC_004119	Montana myotis leukoencephalitis virus	64312
NC_004120	Spring beauty latent virus RNA 1	188141
NC_004123	Sweet potato chlorotic stunt virus RNA 1	81931
NC_004142	Boolarra virus RNA 1	12286
NC_004146	Flock house virus RNA 1	12287
NC_004147	Papaya leaf curl virus	53260
NC_004153	Tomato leaf curl Vietnam virus DNA A	208177
NC_004156	Helicoverpa zea nudivirus 2	1128424
NC_004159	Dugbe virus segment L	1980521
NC_004161	Reston ebolavirus isolate Reston virus/M.fascicularis-tc/USA/1989/Philippines89-Pennsylvania	186539
NC_004162	Chikungunya virus	37124
NC_004165	Bacillus phage B103	10778
NC_004166	Bacteriophage SPP1 complete nucleotide sequence	10724
NC_004167	Bacteriophage phi-105 DNA	10717
NC_004168	Yellowtail ascites virus segment A	59816
NC_004172	Pseudomonas phage phi13 segment L	134554
NC_004173	Pseudomonas phage phi12 segment L	161736
NC_004177	Drosophila x virus segment A	48981
NC_004178	Infectious bursal disease virus segment A	10995
NC_004181	Colorado tick fever virus segment 1	46839
NC_004192	Pepper leaf curl Bangladesh virus segment A component	223305
NC_004195	Bovine papillomavirus type 5	40537
NC_004197	Bovine papillomavirus 3	10561
NC_004210	Kadipiro virus segment 1	104580
NC_004211	Banna virus strain JKT-6423 segment 1	649604
NC_004284	Junonia coenia densovirus	12524
NC_004285	Aedes albopictus densovirus 2 DNA	1513199
NC_004286	Galleria mellonella densovirus	37138
NC_004287	Bombyx mori densovirus 5	125788
NC_004288	Casphalia extranea densovirus	180586
NC_004289	Planococcus citri densovirus	159153
NC_004290	Acheta domesticus densovirus	185639
NC_004291	Lymphocytic choriomeningitis virus segment L	11623
NC_004292	Tacaribe virus segment L	11631
NC_004295	Human erythrovirus V9	72197
NC_004297	Lassa virus segment L	11620
NC_004300	Croton yellow vein mosaic virus	207697
NC_004301	Bacteriophage SP genomic RNA	12027
NC_004302	Bacteriophage r1t integrase	43685
NC_004303	Streptococcus phage O1205	85154
NC_004305	Lactobacillus phage phig1e	52979
NC_004306	Vibrio phage fs1	70203
NC_004313	Salmonella phage ST64B	175950
NC_004322	Tulip virus X	167132
NC_004324	Cestrum yellow leaf curling virus	175814
NC_004333	Burkholderia phage Bcep781	209052
NC_004346	Subterranean clover mottle virus	12472
NC_004348	Enterobacteria phage ST64T	173443
NC_004356	Tobacco leaf curl Yunnan virus - [Y136]	211866
NC_004359	Citrus viroid VI	697192
NC_004362	Prunus necrotic ringspot virus RNA 1	37733
NC_004365	Aphid lethal paralysis virus	209529
NC_004366	Tobacco bushy top virus	184020
NC_004367	Callitrichine herpesvirus 3 strain CJ0149	106331
NC_004421	Aichivirus B genomic RNA	194965
NC_004422	Youcai mosaic virus	228578
NC_004423	Broad bean necrosis virus RNA 1	79918
NC_004426	Wild potato mosaic virus	187977
NC_004439	Tomato black ring virus RNA 1	12275
NC_004441	Porcine enterovirus 9 strain UKG/410/73 polyprotein gene	64141
NC_004442	Canine minute virus	329639
NC_004450	Taro bacilliform virus	178354
NC_004451	Simian sapelovirus 1	1002918
NC_004452	Beet black scorch virus	196375
NC_004455	Simian immunodeficiency virus 2 isolate SIVmnd-2	159122
NC_004456	Vibrio phage VHML	207597
NC_004462	Thermus thermophilus phage IN93	1714273
NC_004466	Pseudomonas aeruginosa phage PaP3	188350
NC_004500	Human papillomavirus type 92	211787
NC_004515	Eupatorium yellow vein virus-associated DNA beta	221054
NC_004540	Kalanchoe top-spotting virus	218387
NC_004541	Walrus calicivirus non-structural polyprotein	146073
NC_004542	Canine calicivirus	1176484
NC_004544	Tomato yellow leaf curl China virus satellite DNA beta	278069
NC_004546	Tobacco curly shoot virus-associated DNA beta	219596
NC_004553	Turnip rosette virus isolate TRoV-1	218923
NC_004558	Tomato leaf curl Gujarat virus - [Varanasi] segment A	219299
NC_004560	Oyster mushroom spherical virus	218667
NC_004569	Tomato yellow leaf curl Malaga virus	219744
NC_004573	Peru tomato mosaic virus	187978
NC_004579	Mink astrovirus	1239574
NC_004580	Cotton leaf crumple virus DNA A	77647
NC_004582	Cotton leaf curl Alabad virus	222456
NC_004583	Cotton leaf curl Kokhran virus	222464
NC_004607	Cotton leaf curl Multan virus	223252
NC_004608	Mungbean yellow mosaic India virus DNA A	223287
NC_004611	Tomato leaf curl New Delhi virus DNA A	223347
NC_004613	Tomato leaf curl Laos virus	223345
NC_004614	Tomato leaf curl Bangladesh virus	223344
NC_004615	Staphylococcus phage 11	12360
NC_004616	Staphylococcus prophage phi 12	186152
NC_004617	Staphylococcus prophage phi 13	186153
NC_004618	Chayote yellow mosaic virus	222450
NC_004625	East African cassava mosaic Cameroon virus DNA A	223262
NC_004626	Ageratum yellow vein virus	44560
NC_004627	Ageratum yellow vein Taiwan virus	222441
NC_004628	Chilli leaf curl virus	172278
NC_004629	Pseudomonas phage phiKZ	169683
NC_004634	Malvastrum yellow vein virus	222475
NC_004635	Sida golden yellow vein virus-[Jamaica:Liguanea2:2008] DNA-A	929766
NC_004637	Sida mottle virus	191460
NC_004638	Potato yellow mosaic Trinidad virus DNA A	223308
NC_004639	Sida yellow mosaic virus	191463
NC_004640	Sweet potato leaf curl Georgia virus	225752
NC_004641	Tobacco leaf curl Kochi virus	223334
NC_004642	Tomato severe leaf curl virus	92963
NC_004645	Squash mild leaf curl virus-[Imperial Valley] DNA A	223324
NC_004647	Tomato leaf curl Sri Lanka virus	223352
NC_004648	Tomato leaf curl Malaysia virus	223346
NC_004650	Sweet potato leaf curl virus DNA A	100755
NC_004651	Squash leaf curl Yunnan virus	222474
NC_004654	Tobacco leaf curl Japan virus	223332
NC_004655	East African cassava mosaic Zanzibar virus DNA-A	223275
NC_004657	Sida golden mosaic Costa Rica virus DNA A	223313
NC_004659	Sida golden mosaic Honduras virus DNA A	223316
NC_004661	Sida yellow vein virus DNA A	223321
NC_004664	Streptomyces phage phiBT1	225588
NC_004665	Pseudomonas phage gh-1	197783
NC_004666	Barley yellow dwarf virus-GAV	224578
NC_004667	Grapevine leafroll-associated virus 3	55951
NC_004673	Okra yellow vein mosaic virus	227137
NC_004674	East African cassava mosaic virus DNA A	62079
NC_004675	Tomato curly stunt virus	128941
NC_004678	Staphylococcus phage 44AHJD	204086
NC_004679	Staphylococcus phage phiP68	204090
NC_004680	Mycobacterium phage Che8	205868
NC_004681	Mycobacterium phage Cjw1	205869
NC_004682	Mycobacterium virus Bxz2	205870
NC_004683	Mycobacterium phage Che9c	205872
NC_004684	Mycobacterium phage Rosebush	205874
NC_004685	Mycobacterium phage Corndog	205875
NC_004686	Mycobacteriophage Che9d	205876
NC_004687	Mycobacterium phage Bxz1	205877
NC_004688	Mycobacterium phage Omega	205879
NC_004689	Mycobacterium phage Barnyard	205880
NC_004690	Adoxophyes honmai NPV	224399
NC_004706	Papaya leaf curl virus-associated DNA beta	714640
NC_004714	Sclerophthora macrospora virus B	75914
NC_004715	Tomato leaf curl virus-associated DNA beta	220812
NC_004718	SARS coronavirus	227984
NC_004724	Grapevine rootstock stem lesion associated virus	167634
NC_004725	Cucumber Bulgarian latent virus	2560401
NC_004729	Indian peanut clump virus RNA 1	32629
NC_004732	Melon chlorotic leaf curl virus-[Guatemala] component A	223286
NC_004733	Malvastrum yellow vein virus satellite DNA beta	221036
NC_004735	Rhodothermus phage RM378	148943
NC_004736	Vibrio phage VGJphi	223524
NC_004745	Yersinia phage L-413C	227940
NC_004746	Lactococcus phage 4268	354260
NC_004750	Barley yellow dwarf virus - PAV	2169986
NC_004751	Cereal yellow dwarf virus-RPV	2170100
NC_004752	Yam mosaic virus	41460
NC_004755	Sugarcane streak virus reunion	78395
NC_004756	Beet western yellows virus	12042
NC_004763	African green monkey polyomavirus	12480
NC_004764	Budgerigar fledgling disease virus - 1	133789
NC_004765	Felis domesticus papillomavirus type 1	188524
NC_004775	Enterobacteria phage epsilon15	215158
NC_004777	Yersinia pestis phage phiA1122	227720
NC_004778	Choristoneura fumiferana multiple nucleopolyhedrovirus	208973
NC_004800	Goose hemorrhagic polyomavirus	208491
NC_004807	Kashmir bee virus	68876
NC_004809	Cucurbit yellow stunting disorder virus RNA1	51330
NC_004812	Macacine herpesvirus 1	10325
NC_004813	Enterobacteria phage BP-4795	196242
NC_004814	Streptococcus phage C1	230871
NC_004824	Loofa yellow mosaic virus DNA A	207240
NC_004827	Bacteriophage Aaphi23	230158
NC_004828	Avian adeno-associated virus ATCC VR-865	219704
NC_004830	Deformed wing virus	198112
NC_004831	Enterobacteria phage SP6	194966
NC_004902	Xanthomonas phage Xp10	232237
NC_004903	Tomato yellow leaf curl Thailand virus satellite DNA beta	693897
NC_004904	Tomato begomovirus satellite DNA beta	234829
NC_004910	Influenza A virus pb2 gene for polymerase Pb2	130760
NC_004913	Stx1 converting phage DNA	194948
NC_004914	Stx2 converting phage II DNA	194949
NC_004927	Halovirus HF1	222645
NC_004928	Enterobacteria phage RB69	12353
NC_004994	Enzootic nasal tumour virus of goats	239365
NC_004995	Pea stem necrosis virus	199361
NC_004996	Streptococcus phage SM1	157924
NC_005028	Papaya leaf-distortion mosaic potyvirus	46917
NC_005029	Onion yellow dwarf virus	43130
NC_005030	Tobacco leaf curl Yunnan virus satellite DNA beta clone 17	218845
NC_005031	Tomato leaf curl Java virus	263001
NC_005032	Tomato leaf curl Philippines virus	96054
NC_005036	Goose paramyxovirus SF02	204987
NC_005038	Adoxophyes orana granulovirus	170617
NC_005039	Yokose virus	64294
NC_005040	Myzus persicae densovirus	210016
NC_005041	Blattella germanica densovirus 1	220638
NC_005045	Pseudomonas phage phiKMV	204270
NC_005046	Ageratum leaf curl disease associated sequence virion	169687
NC_005048	Chilli leaf curl disease associated sequence virion	2010286
NC_005049	Tobacco leaf curl disease associated sequence virion	169691
NC_005051	Okra yellow vein disease associated sequence virion	169693
NC_005052	Honeysuckle yellow vein mosaic virus satellite DNA beta	221037
NC_005053	Mulard duck circovirus	232802
NC_005056	Bacteriophage WPhi	2681595
NC_005057	Tobacco curly shoot virus associated DNA 1	926844
NC_005062	Omsk hemorrhagic fever virus	12542
NC_005064	Kamiti River virus	218849
NC_005065	Little cherry virus 2	154339
NC_005066	Enterobacteria phage RB49	50948
NC_005068	Cryptophlebia leucotreta granulovirus	35254
NC_005069	Yersinia phage PY54	172667
NC_005074	Helicobasidium mompa totivirus 1-17 segment L	196690
NC_005079	Machupo virus segment L	11628
NC_005080	Junin virus segment L	2169991
NC_005082	Guanarito virus segment L	45219
NC_005083	Vibrio phage KVP40	75320
NC_005084	Fer-de-lance virus	122203
NC_005091	Burkholderia phage BcepNazgul	242861
NC_005092	Ectropis obliqua picorna-like virus	240555
NC_005093	Hirame rhabdovirus	1980915
NC_005094	Macrobrachium rosenbergii nodavirus RNA-1	222557
NC_005097	Tobacco ringspot virus RNA 1	12282
NC_005131	Ralstonia phage p12J	247080
NC_005132	Botrytis virus X	174142
NC_005134	Human papillomavirus type 96	247269
NC_005135	Aeromonas phage 44RR2.8t	115987
NC_005136	Oat necrotic mottle virus	112437
NC_005137	Choristoneura fumiferana DEF MNPV	74660
NC_005138	Lily symptomless virus	12173
NC_005148	Porcine circovirus 2	85708
NC_005166	Golden shiner reovirus segment 1	185782
NC_005178	Pseudomonas phage D3112	10708
NC_005179	Yaba monkey tumor virus	38804
NC_005209	Beet pseudo-yellows virus RNA 1	72750
NC_005214	Uukuniemi virus segment L	11591
NC_005217	Sin Nombre virus map viral genome L segment	1980491
NC_005222	Hantaan virus segment L	1980471
NC_005225	Puumala virus segment L	1980486
NC_005226	Tula virus segment L	1980494
NC_005235	Dobrava virus complete L segment gene for polymerase protein	1980467
NC_005238	Seoul virus strain Seoul 80-39 clone 1	1980490
NC_005258	Bacillus phage Bam35c	236750
NC_005259	Mycobacterium phage PG1	213236
NC_005260	Aeromonas phage Aeh1	227470
NC_005261	Bovine herpesvirus 5 strain SV507/99	35244
NC_005262	Burkholderia cepacia phage Bcep22	242527
NC_005263	Burkholderia phage Bcep1	244310
NC_005264	Psittacid herpesvirus 1	50294
NC_005265	Sulfolobus virus 2	244590
NC_005266	Raspberry ringspot virus RNA1	12809
NC_005281	Heterosigma akashiwo RNA virus SOG263	324900
NC_005282	Enterobacteria phage Felix 01	77775
NC_005283	Dolphin morbillivirus	37131
NC_005284	Burkholderia phage phi1026b	255131
NC_005285	Pelargonium necrotic spot virus	255587
NC_005286	Pelargonium flower break virus	35291
NC_005287	Johnsongrass chlorotic stripe mosaic virus	229149
NC_005288	Lily mottle virus	32624
NC_005289	Broad bean wilt virus 1 RNA 1	50817
NC_005294	Streptococcus prophage EJ-1	12402
NC_005301	Crimean-Congo hemorrhagic fever virus segment L	1980519
NC_005304	Beet mosaic virus	114921
NC_005309	Canarypox virus	44088
NC_005319	Euphorbia leaf curl virus DNA A	270117
NC_005320	Tomato leaf curl China virus - [G32]	229636
NC_005321	Papaya leaf curl China virus - [G8]	229634
NC_005330	Sida micrantha mosaic virus segment A	228897
NC_005336	Orf virus	10258
NC_005337	Bovine papular stomatitis virus	129727
NC_005338	Dolichos yellow mosaic virus isolate DA segment DNA A	333968
NC_005339	Mossman virus	241630
NC_005340	Enterobacteria phage PsP3	12407
NC_005341	Mythimna loreyi densovirus	185636
NC_005342	Burkholderia phage Bcep43	260373
NC_005343	Poplar mosaic virus	12166
NC_005344	Enterobacteria phage Sf6	10761
NC_005345	Streptomyces phage VWB	10702
NC_005347	Pepper yellow vein Mali virus	260378
NC_005348	Tomato leaf curl Mali virus	260379
NC_005354	Lactobacillus prophage Lj928	139872
NC_005355	Lactobacillus prophage Lj965	139870
NC_005356	Staphylococcus phage 77	259901
NC_005357	Bordetella phage BPP-1	194699
NC_005359	Tomato leaf curl New Delhi virus-associated DNA beta	478812
NC_005360	Sulfolobus virus Ragged Hills	256994
NC_005361	Sulfolobus virus Kamchatka 1	248496
NC_005497	Tomato leaf curl Java virus-[Ageratum] satellite DNA	263578
NC_005635	Horsegram yellow mosaic virus	263793
NC_005776	Oropouche virus segment L	118655
NC_005778	Chilli veinal mottle virus	52280
NC_005790	Turkey astrovirus 2	246343
NC_005807	Honeysuckle yellow vein virus-[UK1]	240865
NC_005812	Tomato yellow leaf curl Kanchanaburi virus DNA A	266799
NC_005817	Sclerophthora macrospora virus A RNA 1	191289
NC_005822	Lactococcus phage phiLC3	12390
NC_005830	Acidianus filamentous virus 1	235266
NC_005831	Human Coronavirus NL63	277944
NC_005832	Ambystoma tigrinum virus	265294
NC_005833	Enterobacteria phage T1	1921008
NC_005841	Enterobacteria phage ST104 DNA	221029
NC_005842	Tomato leaf curl Iran virus	270140
NC_005843	Tomato chino La Paz virus segment A	240492
NC_005844	Papaya leaf curl Guandong virus - [GD2] DNA A	271479
NC_005845	Squash leaf curl Philippines virus segment A	269277
NC_005848	Parietaria mottle virus RNA 1	64958
NC_005850	Tomato mosaic leaf curl virus DNA A	260908
NC_005852	Tomato yellow margin leaf curl virus segment DNA A	260909
NC_005855	Tomato leaf curl Sudan virus - [Gezira]	270146
NC_005856	Enterobacteria phage P1	10678
NC_005857	Klebsiella phage phiKO2	255431
NC_005859	Enterobacteria phage T5	10726
NC_005872	Pyrobaculum spherical virus	270161
NC_005874	Zinnia leaf curl virus-associated DNA beta	220813
NC_005875	Cucurbita yellow vein virus-associated DNA beta	220814
NC_005879	Vibrio phage VP2	260372
NC_005880	Staphylococcus phage K	221915
NC_005881	Ostreid herpesvirus 1	261939
NC_005882	Burkholderia cenocepacia phage BcepMu	264729
NC_005883	Chalara elegans RNA Virus 1	267285
NC_005884	Pseudomonas phage PaP2	270673
NC_005885	Actinoplanes phage phiAsp2	279303
NC_005886	Burkholderia cenocepacia phage BcepB1A	279530
NC_005887	Burkholderia phage BcepC6B	279280
NC_005888	Ross's goose hepatitis B virus	259931
NC_005889	Bovine adeno-associated virus	256548
NC_005890	Sheldgoose hepatitis B virus	259898
NC_005891	Vibrio phage VP5	260827
NC_005892	Sulfolobus turreted icosahedral virus	269145
NC_005893	Lactobacillus phage phiAT3	279281
NC_005895	Strawberry pallidosis-associated virus RNA 1	227507
NC_005897	Pirital virus segment L	49891
NC_005898	Dendrolimus punctatus tetravirus RNA1	272751
NC_005902	Lymphocystis disease virus - isolate China	256729
NC_005903	Agropyron mosaic virus	41763
NC_005904	Hordeum mosaic virus	41764
NC_005905	Neodiprion sertifer NPV	111874
NC_005906	Neodiprion lecontei NPV	249151
NC_005946	Frog virus 3	10493
NC_005947	Avian endogenous retrovirus EAV-HP	93465
NC_005948	Vibrio phage Vf33	127509
NC_005950	Snow goose hepatitis B virus	89623
NC_005953	Honeysuckle yellow vein mosaic betasatellite C1 gene for putative C1 protein	1198498
NC_005954	Okra leaf curl alphasatellite rep gene for replication associated protein	518829
NC_005964	Mycoplasma phage phiMFV1	280702
NC_005965	Gremmeniella abietina RNA virus L2	279539
NC_005974	Maize fine streak virus	209854
NC_005975	Maize mosaic virus	279896
NC_005976	Penicillium stoloniferum virus S segment 1	216371
NC_005978	Helminthosporium victoriae 145S virus	164750
NC_005982	Blotched snakehead virus	311176
NC_005985	Pelargonium chlorotic ring pattern virus isolate GR57	167021
NC_005989	Chuzan virus segment 3	40059
NC_006004	St Croix River virus segment 8	104581
NC_006021	African horsesickness virus segment 1	40050
NC_006023	Bluetongue virus segment 1	40051
NC_006051	Lettuce ring necrosis virus RNA 1	274495
NC_006057	Arabis mosaic virus RNA 1	12271
NC_006059	Zygocactus virus X	253701
NC_006060	Opuntia virus X	253702
NC_006062	Potato yellow vein virus	103881
NC_006064	Humulus japonicus latent virus	269213
NC_006144	Simian adenovirus 3	38420
NC_006146	Macacine herpesvirus 4	45455
NC_006147	Muscovy duck parvovirus	37325
NC_006148	Snake parvovirus 1	252602
NC_006150	Macacine herpesvirus 3	47929
NC_006151	Suid herpesvirus 1	10345
NC_006152	Adeno-associated virus 5	82300
NC_006213	Human coronavirus OC43 strain ATCC VR-759	31631
NC_006259	Bovine parvovirus 2	172296
NC_006260	Adeno-associated virus - 7	202812
NC_006261	Adeno-associated virus - 8	202813
NC_006262	Watermelon mosaic virus	146500
NC_006263	Avian adeno-associated virus strain DA-1	281492
NC_006264	Gremmeniella abietina mitochondrial RNA virus S2	279538
NC_006265	Carrot red leaf virus	66200
NC_006267	Sida yellow mosaic virus-[China]-associated DNA beta DNA beta	291270
NC_006268	Sulfolobus virus STSV1	285013
NC_006269	Sapovirus Hu/Dresden/pJG-Sap01/DE	291175
NC_006271	Cherry rasp leaf virus	202566
NC_006273	Human herpesvirus 5 strain Merlin	10359
NC_006275	White clover cryptic virus 1 RNA1	292052
NC_006294	Vibrio phage KSF-1phi	292443
NC_006296	Rinderpest virus (strain Kabete O)	11242
NC_006307	Influenza C virus (C/Ann Arbor/1/50) PB2 gene for polymerase 2	11553
NC_006313	Sabia virus segment L	2169992
NC_006314	Citrus psorosis virus RNA1	73561
NC_006319	Toscana virus segment L	206160
NC_006356	Flavobacterium phage 11b	294631
NC_006358	Corchorus yellow vein virus - [Hoa Binh] DNA A	293284
NC_006367	Magnaporthe oryzae virus 1	271257
NC_006383	Peste des petits ruminants virus	2593991
NC_006384	Ageratum leaf curl virus - [G52]	298650
NC_006428	Simian virus 41	1979166
NC_006429	Mokola virus	12538
NC_006430	Parainfluenza virus 5	1979162
NC_006431	Cryphonectria hypovirus 4 endogenous virus	245101
NC_006432	Sudan ebolavirus isolate Sudan virus/H.sapiens-tc/UGA/2000/Gulu-808892	186540
NC_006435	Hantavirus Z10 L	93830
NC_006439	Cali mammarenavirus segment L	2169993
NC_006441	Amasya cherry disease-associated mycovirus	284689
NC_006451	Turnip crinkle virus virulent satellite RNA C	298975
NC_006458	Tobacco bushy top virus satellite-like RNA	298974
NC_006460	Beet black scorch virus satellite RNA	298965
NC_006494	Varroa destructor virus-1	232800
NC_006505	Infectious salmon anemia virus segment 1	55987
NC_006508	Thogoto virus segment 1	11569
NC_006548	Pseudomonas phage B3	151599
NC_006549	Singapore grouper iridovirus	262968
NC_006550	Sweet potato chlorotic fleck virus	263004
NC_006551	Usutu virus	64286
NC_006552	Pseudomonas phage F116	280701
NC_006553	Avian sapelovirus	686983
NC_006554	Sapovirus C12 strain C12	290314
NC_006555	Dendrolimus punctatus densovirus	292208
NC_006556	Thermoproteus tenax spherical virus 1	292639
NC_006557	Bacillus phage BCJA1c	294382
NC_006558	Getah virus	59300
NC_006559	Solenopsis invicta virus 1	294369
NC_006560	Cercopithecine herpesvirus 2	10317
NC_006561	Muscovy duck circovirus	257468
NC_006563	Trichechus manatus latirostris papillomavirus 1	291589
NC_006564	Canine papillomavirus 2	292792
NC_006565	Lactobacillus phage LP65	298338
NC_006566	Fragaria chiloensis latent virus RNA 1	255238
NC_006572	Mopeia Lassa reassortant 29 segment L	300180
NC_006574	Mopeia virus AN20410 segment L	300175
NC_006577	Human coronavirus HKU1	290028
NC_006579	Pneumonia virus of mice J3666	270473
NC_006623	Gallid herpesvirus 1	10386
NC_006630	Bombyx mori cypovirus 1 satellite RNA	284503
NC_006631	Malvastrum yellow vein Yunnan virus	290030
NC_006632	Malvastrum yellow vein Yunnan virus satellite DNA beta	377611
NC_006633	Cotesia congregata virus	39640
NC_006820	Synechococcus phage S-PM2	238854
NC_006874	Tomato leaf curl Madagascar virus-Menabe [Madagascar:Morondova:2001]	996311
NC_006875	Calicivirus isolate TCG	243550
NC_006876	Tomato leaf curl Mayotte virus	302100
NC_006879	Simian adenovirus 1	310540
NC_006882	Prochlorococcus phage P-SSP7	268748
NC_006883	Prochlorococcus phage P-SSM2	268746
NC_006884	Prochlorococcus phage P-SSM4	268747
NC_006934	Reticuloendotheliosis virus strain HA9901 from China	11636
NC_006935	Cotton leaf curl Gezira virus-associated DNA beta isolate CLC55-C	304222
NC_006936	Lactobacillus phage phiJL-1	235201
NC_006937	Fusarium graminearum dsRNA mycovirus-1	194397
NC_006938	Phage phiJL001	279383
NC_006939	Olive mild mosaic virus	295090
NC_006940	Salmonella phage SS3e	293644
NC_006941	Cucumber vein yellowing virus	137475
NC_006942	Taro vein chlorosis virus	303300
NC_006943	Hydrangea ringspot virus	112228
NC_006944	Mint virus 1	300740
NC_006945	Bacillus phage GIL16c	307240
NC_006946	Apricot pseudo-chlorotic leaf spot virus	307677
NC_006948	Mint virus X	301865
NC_006949	Enterobacteria phage ES18	101570
NC_006950	Citrus sudden death-associated virus	312008
NC_006951	Erethizon dorsatum papillomavirus type 1	291590
NC_006952	Cowpea severe leaf curl-associated DNA beta	292627
NC_006953	Listonella phage phiHSIC	310539
NC_006955	Banana streak Mysore virus	1476909
NC_006956	Begomovirus-associated DNA-II	302069
NC_006957	Begomovirus-associated DNA-III	302070
NC_006961	Pleurotus ostreatus virus 1 RNA-1	674983
NC_006962	Blackberry yellow vein-associated virus RNA1	404196
NC_006964	Strawberry latent ringspot virus RNA1	28351
NC_006966	Deerpox virus W-848-83	305674
NC_006995	Senecio yellow mosaic virus	310103
NC_006998	Vaccinia virus	10245
NC_006999	Cassia yellow blotch virus RNA1	300879
NC_007002	Banana streak GF virus	328670
NC_007003	Banana streak virus strain Acuminata Vietnam	1411991
NC_007013	Small anellovirus 1	289366
NC_007014	Small anellovirus 2	289367
NC_007015	Ovine enzootic nasal tumour virus	69576
NC_007017	Pelargonium line pattern virus isolate PV-0193	167019
NC_007018	Human parvovirus 4 G1	1511919
NC_007019	Streptococcus phage 2972	306323
NC_007020	Tupaia virus	318558
NC_007021	Staphylococcus phage Twort	55510
NC_007022	Aeromonas phage 31	321023
NC_007023	Enterobacteria phage RB43	115991
NC_007024	Xanthomonas phage Xp15	322855
NC_007026	Human picobirnavirus RNA segment 1	145856
NC_007041	Microplitis demolitor bracovirus segment I	53988
NC_007045	Staphylococcus phage PT1028	320831
NC_007046	Staphylococcus phage 66	320832
NC_007047	Staphylococcus phage 187	55511
NC_007048	Staphylococcus phage 69	320834
NC_007049	Staphylococcus phage 53	320835
NC_007050	Staphylococcus phage 85	59506
NC_007051	Staphylococcus phage 2638A	320836
NC_007052	Staphylococcus phage 42e	320837
NC_007053	Staphylococcus phage 3A	215167
NC_007054	Staphylococcus phage 47	320839
NC_007055	Staphylococcus phage 37	320840
NC_007056	Staphylococcus phage EW	320841
NC_007057	Staphylococcus phage 96	320842
NC_007058	Staphylococcus phage ROSA	320843
NC_007059	Staphylococcus phage 71	320844
NC_007060	Staphylococcus phage 55	320845
NC_007061	Staphylococcus phage 29	320846
NC_007062	Staphylococcus phage 52A	320847
NC_007063	Staphylococcus phage 88	320848
NC_007064	Staphylococcus phage 92	320849
NC_007065	Staphylococcus phage X2	320850
NC_007066	Staphylococcus phage G1	292029
NC_007067	Ageratum yellow vein China virus-associated DNA beta	329288
NC_007069	Phytophthora endornavirus 1	310750
NC_007145	Burkholderia prophage phi52237	332032
NC_007147	Pennisetum mosaic virus	221262
NC_007149	Vibriophage VP4	329886
NC_007150	Procyon lotor papillomavirus 1	312349
NC_007151	Chrysodeixis chalcites nucleopolyhedrovirus	320432
NC_007159	Fiji disease virus segment 1	77698
NC_007180	Thunberg fritillary virus	299200
NC_007189	Stenotrophomonas phage phiSMA9	334856
NC_007192	Lily virus X	12194
NC_007193	Chaetoceros protobacilladnavirus 1 DNA	2170140
NC_007210	Ludwigia yellow vein virus DNA-A	325111
NC_007211	Alternanthera yellow vein virus DNA-A	337826
NC_007212	Ludwigia yellow vein virus-associated DNA beta	325113
NC_007213	Sida yellow vein virus satellite DNA beta	326489
NC_007216	Wisteria vein mosaic virus	201862
NC_007217	Haloarcula phage SH1	326574
NC_007218	Penaeus monodon hepandensovirus 1	1513204
NC_007219	Cotton leaf curl Bangalore virus-associated DNA beta	307111
NC_007220	Duck circovirus	324685
NC_007221	Penicillium stoloniferum virus F segment 1	296210
NC_007241	Vicia cryptic virus RNA1	54289
NC_007289	Potato virus S	12169
NC_007290	Cotton leaf curl Bangalore virus segment A	307110
NC_007291	Enterobacteria phage JK06	1920999
NC_007339	Squash leaf curl China virus - [B] DNA-A	269275
NC_007340	Tomato chlorosis virus segment RNA 1	67754
NC_007346	Emiliania huxleyi virus 86	181082
NC_007357	Influenza A virus (A/Goose/Guangdong/1/96(H5N1)) polymerase (PB2) gene	93838
NC_007373	Influenza A virus (A/New York/392/2004(H3N2)) segment 1	335341
NC_007378	Influenza A virus (A/Korea/426/1968(H2N2)) segment 1	488241
NC_007383	Trichoplusia ni SNPV	332054
NC_007408	Alstroemeria virus x	316983
NC_007409	Acidianus two-tailed virus	315953
NC_007415	Sclerotinia sclerotiorum debilitation-associated RNA virus	213034
NC_007433	Shallot yellow stripe virus	62059
NC_007447	Breda virus	46473
NC_007448	Grapevine leafroll-associated virus 2 isolate 93/955	64003
NC_007451	Enterobacteria phage PR4	318595
NC_007454	J-virus	322067
NC_007455	Primate bocaparvovirus 1 isolate st2	1511871
NC_007456	Enterobacteria phage K1F	344021
NC_007458	Bacillus phage Gamma	347962
NC_007461	Chlamydia phage 4	313629
NC_007497	Burkholderia phage Bcep176	348137
NC_007501	Lactobacillus phage Lc-Nu	146269
NC_007518	Heterocapsa circularisquama RNA virus	2030964
NC_007522	Schizochytrium single-stranded RNA virus	674971
NC_007523	Coniothyrium minitans RNA virus	210827
NC_007535	Mycoreovirus 3 segment S1	311229
NC_007537	Rosellinia necatrix partitivirus 1-W8 segment 1	235994
NC_007539	Penicillium chrysogenum virus segment 1	158372
NC_007547	Rotavirus C segment 1	36427
NC_007548	Adult diarrheal rotavirus strain J19	335103
NC_007559	Operophtera brumata reovirus segment 1	352248
NC_007580	St. Louis encephalitis virus	11080
NC_007581	Clostridium phage c-st	12336
NC_007582	Chum salmon reovirus CS segment 1	173082
NC_007603	Enterobacteria phage RTP	355246
NC_007605	Human gammaherpesvirus 4	10376
NC_007609	Dulcamara mottle virus	70823
NC_007610	Listeria bacteriophage P100	330395
NC_007611	Simian virus 12	46771
NC_007612	Bovine papillomavirus 7	1001533
NC_007619	Kelp fly virus	340921
NC_007623	Pseudomonas phage EL	273133
NC_007637	Enterobacteria phage K1E	344022
NC_007638	Sida leaf curl virus	337823
NC_007639	Sida leaf curl virus-associated DNA beta	337824
NC_007642	Lettuce necrotic yellows virus	32612
NC_007646	Ovine herpesvirus 2 strain BJ1035	10398
NC_007647	Oryza sativa endornavirus	362693
NC_007648	Vicia faba endornavirus	310749
NC_007649	Oryza rufipogon endornavirus	362692
NC_007653	Papiine herpesvirus 2	340907
NC_007654	Atlantic salmon swim bladder sarcoma virus	348296
NC_007655	Bitter gourd leaf curl disease-associated DNA beta	316106
NC_007656	Yunnan orbivirus segment 1	306276
NC_007666	Aedes pseudoscutellaris reovirus segment 1	341721
NC_007679	Nerine virus X	333348
NC_007709	Xanthomonas oryzae phage OP1 DNA	329254
NC_007710	Xanthomonas oryzae phage OP2 DNA	331627
NC_007711	Malvastrum leaf curl betasatellite	339965
NC_007721	Cotton leaf curl Multan virus satellite U36-1	260479
NC_007723	Tomato leaf curl Joydebpur virus DNA-A	309390
NC_007724	Malvastrum leaf curl virus - [G87]	329290
NC_007725	Malvastrum leaf curl virus-associated defective DNA beta	329289
NC_007726	Tomato yellow spot virus DNA-A	365523
NC_007728	East Asian Passiflora virus	341167
NC_007729	Maize necrotic streak virus isolate Arizona	137556
NC_007730	Vernonia yellow vein virus DNA-A	367061
NC_007731	Alternanthera mosaic virus	85454
NC_007733	Angelonia flower break virus	352882
NC_007734	Bacillus phage WBeta	359961
NC_007735	TYLCCNV-[Y322] satellite DNA beta	366686
NC_007736	Liao ning virus segment 1	246280
NC_007748	Peruvian horse sickness virus segment 1	356862
NC_007767	Hyphantria cunea nucleopolyhedrovirus	28288
NC_007803	Beilong virus	341053
NC_007804	Escherichia phage phiV10	343516
NC_007805	Pseudomonas phage F10	347324
NC_007806	Pseudomonas phage 73	347325
NC_007807	Pseudomonas phage 119X	347326
NC_007808	Pseudomonas phage PA11	347327
NC_007809	Pseudomonas phage M6	347328
NC_007810	Pseudomonas phage F8	347329
NC_007814	Bacillus phage Fah	345922
NC_007815	PreXMRV-1 provirus	1038068
NC_007816	Cucumber leaf spot virus	165432
NC_007817	Enterobacteria phage ID2 Moscow/ID/2001	511969
NC_007821	Enterobacteria phage WA13	489828
NC_007856	Enterobacteria phage ID18	489829
NC_007902	Sodalis phage phiSG1	373126
NC_007904	Mobala virus segment L	55097
NC_007906	Ippy virus segment L	55096
NC_007913	Konjac mosaic virus	322053
NC_007914	His1 virus	128708
NC_007915	Penaeid shrimp infectious myonecrosis virus	282786
NC_007916	Newbury agent 1 virus	331642
NC_007917	Clostridium phage phi CD119	320122
NC_007918	His2 virus	128710
NC_007919	Nora virus	363716
NC_007920	Gremmeniella abietina type B RNA virus XL1	374005
NC_007921	Agrotis segetum nucleopolyhedrovirus	1962501
NC_007922	Crow polyomavirus	349563
NC_007923	Finch polyomavirus	349564
NC_007924	Lactobacillus phage KC5a	363555
NC_007965	Merremia mosaic virus DNA A	77813
NC_007967	Streptomyces phage mu1/6	370623
NC_007992	Campoletis sonorensis ichnovirus segment I	10484
NC_008017	Sugarcane bacilliform Mor virus	362399
NC_008018	Banana streak virus Acuminata Yunnan	334778
NC_008020	Daphne virus S	216614
NC_008028	Daphne mosaic virus	578107
NC_008029	Homalodisca coagulata virus-1	2170238
NC_008030	Nile crocodilepox virus	1285600
NC_008032	Capra hircus papillomavirus type 1	338903
NC_008033	Starling circovirus	349370
NC_008034	Dracaena mottle virus	380669
NC_008035	Antheraea pernyi nucleopolyhedrovirus	161494
NC_008039	Prune dwarf virus RNA 1	33760
NC_008040	Redspotted grouper nervous necrosis virus RNA 1	43763
NC_008058	Tomato golden mottle virus DNA A	223342
NC_008059	Sida mosaic Sinaloa virus DNA A	367850
NC_008094	Y73 sarcoma virus	11884
NC_008152	Enterobacteria phage K1-5	187764
NC_008168	Choristoneura fumiferana granulovirus	56947
NC_008169	Citrus leprosis virus C RNA-1	347219
NC_008171	Micromonas pusilla reovirus segment 1	338781
NC_008182	Black raspberry necrosis virus RNA1	367301
NC_008184	Tursiops truncatus papillomavirus 2	936060
NC_008187	Aedes taeniorhynchus iridescent virus	345201
NC_008188	Human papillomavirus type 103	338323
NC_008189	Human papillomavirus type 101	915425
NC_008191	Raphanus sativus cryptic virus 1 dsRNA 1	348449
NC_008193	Pasteurella phage F108	342564
NC_008194	Mycobacterium phage 244	373403
NC_008195	Mycobacterium phage Cooper	373406
NC_008196	Mycobacterium phage Llij	2681623
NC_008197	Mycobacterium phage Orion	373409
NC_008198	Mycobacterium phage PBI1	373410
NC_008199	Mycobacterium phage Pipefish	373413
NC_008200	Mycobacterium phage PLot	373411
NC_008201	Mannheimia phage phiMHaA1	376820
NC_008202	Mycobacterium phage Halo	373407
NC_008203	Mycobacterium phage Che12	373405
NC_008204	Mycobacterium phage Qyrzula	373414
NC_008205	Mycobacterium phage PMC	373412
NC_008206	Mycobacteriophage Wildcat	373415
NC_008207	Mycobacterium phage Catera	373404
NC_008208	Aeromonas phage 25	233894
NC_008211	Ranid herpesvirus 1 strain McKinnell	85655
NC_008236	Siegesbeckia yellow vein virus-[GD13]	371401
NC_008237	Siegesbeckia yellow vein virus-[GD13]-associated DNA beta	393034
NC_008249	Chickpea chlorotic stunt virus	328430
NC_008250	Duck hepatitis A virus 1 strain R85952	1006061
NC_008251	Malva mosaic virus	392174
NC_008252	Neodiprion abietis NPV	204507
NC_008265	Clostridium phage phiSM101	396359
NC_008266	Narcissus common latent virus	160844
NC_008267	Tomato yellow leaf curl Indonesia virus-[Lembang]	395349
NC_008283	Pepper yellow leaf curl Indonesia virus DNA-A	292477
NC_008291	Taterapox virus	28871
NC_008292	Passiflora latent carlavirus	379892
NC_008293	Clanis bilineata nucleopolyhedrosis virus	1307957
NC_008294	Pseudomonas phage PRR1	12024
NC_008296	Synechococcus phage syn9	382359
NC_008297	Canine papillomavirus 3	360397
NC_008298	Rousettus aegyptiacus papillomavirus type 1	369584
NC_008299	Pedilanthus leaf curl virus isolate Rahim Yar Khan 1 segment A	619631
NC_008302	Capsicum chlorosis virus segment L	163325
NC_008304	Euphorbia mosaic virus - A [Mexico:Yucatan:2004] clone pEuMV-YP-A segment DNA-A	429564
NC_008306	Melon yellow spot virus segment L	89471
NC_008310	Hibiscus latent Singapore virus	185955
NC_008311	Norovirus GV	1246677
NC_008316	Malvastrum leaf curl Guangdong virus	377610
NC_008317	Siegesbeckia yellow vein Guangxi virus	379728
NC_008329	Tomato leaf curl Guangxi virus	377609
NC_008348	Leucania separata nuclear polyhedrosis virus strain AH1	1307956
NC_008361	Spodoptera frugiperda ascovirus 1a	113370
NC_008363	Lactococcus phage P008	83129
NC_008364	Lactococcus phage Q54	382685
NC_008365	Streptocarpus flower break virus	335187
NC_008366	Strawberry chlorotic fleck associated virus	399314
NC_008367	Phormidium phage Pf-WMP4	400567
NC_008370	Lactococcus phage 712	213769
NC_008371	Lactococcus phage jj50	213775
NC_008373	Tomato leaf curl Guangdong virus DNA-A	400835
NC_008374	Tomato yellow leaf curl Guangdong virus DNA A	297249
NC_008375	Raven circovirus isolate 4-1131	345250
NC_008376	Geobacillus phage GBSV1	365048
NC_008377	Okra yellow crinkle virus segment A	401040
NC_008393	Pepper severe mosaic virus	12210
NC_008464	Stx2-converting phage 86	379329
NC_008492	Corchorus yellow spot virus DNA A	403897
NC_008494	Desmodium leaf distortion virus DNA A	361731
NC_008514	Siniperca chuatsi rhabdovirus	373862
NC_008515	Bacteriophage RB32	45406
NC_008516	White bream virus	405554
NC_008517	Tomato leaf curl Pune virus	407837
NC_008518	Trichoplusia ni ascovirus 2c	328615
NC_008519	Mastomys coucha papillomavirus 2	392505
NC_008520	Anticarsia gemmatalis nucleopolyhedrovirus	31507
NC_008521	Gull circovirus	400121
NC_008522	Finch circovirus	400122
NC_008523	Tomato leaf curl Karnataka virus-associated DNA beta DNA-A	1397670
NC_008524	Tomato leaf curl virus-Pune-associated DNA beta DNA-A	315392
NC_008552	Narcissus symptomless virus	367682
NC_008558	Blackberry virus Y	323118
NC_008559	Malvastrum yellow mosaic virus DNA-A	377462
NC_008560	Malvastrum yellow mosaic virus satellite DNA beta	377463
NC_008562	Microcystis phage Ma-LMM01 DNA	340435
NC_008574	Ralstonia phage RSM1	384359
NC_008575	Ralstonia phage RSS1	384360
NC_008579	Croton yellow vein mosaic virus satellite DNA beta	411248
NC_008580	Rabbit vesivirus	303317
NC_008582	Old World harvest mouse papillomavirus	10568
NC_008583	Staphylococcus aureus phage phiNM1	387907
NC_008584	Thermus phage phiYS40	407392
NC_008585	Raspberry mottle virus isolate HCRL Glen Clova	326941
NC_008586	Ecotropis obliqua NPV	59376
NC_008603	Paramecium bursaria Chlorella virus FR483	399781
NC_008604	Culex flavivirus	390844
NC_008605	Potato apical leaf curl disease-associated satellite DNA beta	410826
NC_008614	Cucumber mottle virus	388038
NC_008617	Staphylococcus phage phiNM3	387909
NC_008689	Staphylococcus phage phiPVL108	360398
NC_008694	Yersinia phage Berlin	369257
NC_008695	Archaeal BJ1 virus	416419
NC_008708	Strawberry necrotic shock virus RNA 1	243563
NC_008714	Possum enterovirus W1	263531
NC_008716	Maracuja mosaic virus	368736
NC_008717	Pseudomonas phage DMS3	389469
NC_008718	Entebbe bat virus	64283
NC_008719	Sepik virus	44026
NC_008720	Enterobacteria phage N4	10752
NC_008721	Streptococcus phage SMP	413066
NC_008722	Staphylococcus phage CNPH82	398839
NC_008723	Staphylococcus phage PH15	399185
NC_008724	Acanthocystis turfacea Chlorella virus 1	322019
NC_008725	Maruca vitrata MNPV	1307954
NC_008733	Mal de Rio Cuarto virus segment S1	185954
NC_008779	Sida yellow mosaic Yucatan virus DNA A	408719
NC_008793	Honeysuckle yellow vein mosaic virus-[Kagoshima]	1233675
NC_008794	Crassocephalum yellow vein virus - Jinghong	417288
NC_008798	Staphylococcus phage phiETA2	326036
NC_008799	Staphylococcus phage phiETA3	326037
NC_008824	Narcissus degeneration virus	394036
NC_008837	Glypta fumiferanae ichnovirus segment A1	419435
NC_008947	Hyposoter fugitivus ichnovirus segment A1	265522
NC_009010	Dioscorea bacilliform virus	52996
NC_009011	Spodoptera frugiperda MNPV virus	10455
NC_009013	Tomato torrado virus RNA1	370833
NC_009014	Erwinia amylovora phage Era103	418443
NC_009015	Burkholderia ambifaria phage BcepF1	417280
NC_009016	Vibrio phage VP882	261726
NC_009017	Nootka lupine vein-clearing virus	283876
NC_009018	Streptococcus phage phi3396	423476
NC_009019	Bat coronavirus HKU4-1	694007
NC_009020	Bat coronavirus HKU5-1	694008
NC_009021	Bat coronavirus HKU9-1	694006
NC_009025	Israel acute paralysis virus of bees	294365
NC_009026	Bussuquara virus	64303
NC_009028	Ilheus virus	59563
NC_009029	Kokobera virus	44024
NC_009030	Tomato leaf curl Arusha virus DNA-A	392761
NC_009031	Tomato leaf curl Seychelles virus	425303
NC_009041	Rehmannia mosaic virus	425279
NC_009087	Chrysanthemum virus B	12165
NC_009088	Mesta yellow vein mosaic virus DNA-A	360579
NC_009127	Cyprinid herpesvirus 3	180230
NC_009224	Botryotinia fuckeliana totivirus 1	425009
NC_009225	Torque teno midi virus 1	687379
NC_009231	Clostridium phage phiC2	262071
NC_009232	Salmonella phage SETP3	424944
NC_009233	Heliothis virescens ascovirus 3e	260797
NC_009234	Burkholderia phage phiE202	431893
NC_009235	Burkholderia phage phi644-2	431891
NC_009236	Burkholderia phage phiE12-2	431892
NC_009237	Burkholderia phage phiE255	431894
NC_009238	KI polyomavirus Stockholm 60	1891764
NC_009240	Gryllus bimaculatus nudivirus	432587
NC_009248	Rice gall dwarf virus segment S1	10986
NC_009333	Human herpesvirus 8	37296
NC_009334	Human herpesvirus 4	12509
NC_009354	Sida yellow vein Madurai virus	420255
NC_009382	Ralstonia phage phiRSA1	406340
NC_009383	Phlox virus S	436066
NC_009424	Woolly monkey sarcoma virus	11970
NC_009447	Burkholderia phage BcepGomr	437329
NC_009448	Saffold virus	434309
NC_009449	Honeysuckle yellow vein beta-[Japan:Fukui:2001]	435486
NC_009450	Tobacco leaf curl Japan betasatellite DNA	2010326
NC_009451	Clerodendron yellow mosaic virus	326811
NC_009452	Acidianus bottle-shaped virus	437444
NC_009489	Mapuera virus	1979163
NC_009490	Tomato mild yellow leaf curl Aragua virus DNA A	1124577
NC_009503	Spodoptera litura granulovirus	359919
NC_009514	Phage cdtI DNA	414970
NC_009519	Fragaria chiloensis cryptic virus RNA 1	335204
NC_009526	Staphylococcus phage 80alpha	53369
NC_009527	European bat lyssavirus 1	57482
NC_009528	European bat lyssavirus 2 isolate RV1333	57483
NC_009530	Brevicoryne brassicae picorna-like virus	436447
NC_009531	Cyanophage Syn5	438482
NC_009533	Maize white line mosaic virus	445227
NC_009535	Cotton leaf curl Multan virus satellite DNA beta	306025
NC_009537	Citrus variegation virus RNA1	37127
NC_009539	WU Polyomavirus	440266
NC_009540	Enterobacteria phage TLS	245685
NC_009541	Propionibacterium phage PA6	376758
NC_009542	Aeromonas phage phiO18P	393598
NC_009543	Xanthomonas phage Xop411	470314
NC_009545	Spilanthes yellow vein virus DNA-A	390439
NC_009546	Mimosa yellow leaf curl virus DNA-A	390440
NC_009547	Sida yellow vein Vietnam virus DNA-A	390441
NC_009548	Tomato yellow leaf curl Vietnam virus DNA-A	390442
NC_009549	Erectites yellow mosaic virus DNA-A	390443
NC_009550	Lindernia anagallis yellow vein virus DNA-A	300411
NC_009551	Phormidium phage Pf-WMP3	440250
NC_009552	Geobacillus virus E2	447909
NC_009553	Tobacco leaf curl Thailand virus	409287
NC_009554	Lactobacillus phage LL-H	12348
NC_009556	Mimosa yellow leaf curl virus satellite DNA beta	447600
NC_009558	Sida yellow vein Vietnam virus satellite DNA beta	447602
NC_009559	Erectites yellow mosaic virus satellite DNA beta	447603
NC_009560	Tomato yellow leaf curl Vietnam virus satellite DNA beta	447604
NC_009561	Lindernia anagallis yellow vein virus satellite DNA beta	447605
NC_009562	Alternanthera yellow vein virus satellite DNA beta	447606
NC_009563	Sida yellow vein Vietnam virus-associated DNA 1	447597
NC_009564	Mimosa yellow leaf curl virus-associated DNA 1	447598
NC_009570	Tomato leaf curl Philippine betasatellite DNA	2173168
NC_009571	Honeysuckle yellow vein mosaic disease associated satellite DNA beta-[Ibaraki]	417192
NC_009597	Pyrococcus abyssi virus 1	425386
NC_009603	Microbacterium phage Min1	446529
NC_009604	Burkholderia phage BcepNY3	446807
NC_009606	Tomato leaf curl Sinaloa virus DNA A	71186
NC_009607	Tomato severe rugose virus DNA A	158463
NC_009608	Orchid fleck virus genomic RNA	152177
NC_009640	Porcine rubulavirus	53179
NC_009642	Bell pepper mottle tobamovirus	368735
NC_009643	Actinomyces phage Av-1	338473
NC_009644	Corchorus golden mosaic virus DNA-A	390436
NC_009645	Kudzu mosaic virus DNA-A	390437
NC_009657	Scotophilus bat coronavirus 512	693999
NC_009731	Okra leaf curl Mali virus satellite DNA beta	454128
NC_009737	Bacillus virus 1	396034
NC_009741	Basella rugose mosaic virus	373398
NC_009742	Telosma mosaic virus	400394
NC_009744	Wild tomato mosaic virus	400396
NC_009745	Banana bract mosaic virus	45661
NC_009756	Marine RNA virus SOG	439014
NC_009757	Marine RNA virus JP-A	439015
NC_009758	Marine RNA virus JP-B	439016
NC_009759	Potato rough dwarf virus	329164
NC_009760	Bacillus phage 0305phi8-36	458639
NC_009761	Staphylococcus phage tp310-1	445515
NC_009762	Staphylococcus phage tp310-2	445516
NC_009763	Staphylococcus phage tp310-3	445517
NC_009764	Coleus vein necrosis virus	404404
NC_009799	Corynebacterium phage BFK20	28358
NC_009803	Thermus phage P23-45	466051
NC_009804	Thermus phage P74-26	466052
NC_009805	Wheat eqlid mosaic virus	460364
NC_009810	Listeria phage A500	40522
NC_009811	Listeria phage A511	40523
NC_009812	Listeria phage B025	330396
NC_009813	Listeria phage B054	330397
NC_009814	Listeria phage P35	330398
NC_009815	Listeria phage A006	330399
NC_009816	Corynebacterium phage P1201	384848
NC_009817	Lactococcus phage KSY1	388452
NC_009818	Pseudomonas phage MP22	397353
NC_009819	Streptococcus phage P9	403905
NC_009820	Mycobacterium phage Tweety	439809
NC_009821	Enterobacteria phage Phi1	448384
NC_009823	Hepatitis C virus genotype 2	40271
NC_009824	Hepatitis C virus genotype 3	356114
NC_009825	Hepatitis C virus genotype 4	33745
NC_009826	Hepatitis C virus genotype 5	33746
NC_009827	Hepatitis C virus genotype 6	42182
NC_009875	Staphylococcus phage SAP-2	470865
NC_009877	Mycobacterium phage U2	260120
NC_009878	Mycobacterium phage Bethlehem	260121
NC_009884	Acidianus filamentous virus 2	300186
NC_009889	RD114 retrovirus	11834
NC_009890	Black raspberry virus F	463392
NC_009891	Seal picornavirus type 1	471728
NC_009892	Peach chlorotic mottle virus	471498
NC_009893	Tomato yellow dwarf disease associated satellite DNA beta-[Kochi] virus	427315
NC_009894	Akabane virus segment L	70566
NC_009898	Paramecium bursaria Chlorella virus NY2A	46021
NC_009899	Paramecium bursaria Chlorella virus AR158	380598
NC_009903	Mesta yellow vein mosaic virus-associated DNA beta	360580
NC_009904	Enterococcus phage phiEF24C	442493
NC_009935	Pseudomonas phage LKD16	386792
NC_009936	Pseudomonas phage LKA1	386793
NC_009942	West Nile virus lineage 1	11082
NC_009947	Amasya cherry disease associated chrysovirus segment 1	284687
NC_009951	Squirrel monkey polyomavirus	452475
NC_009965	Acidianus rod-shaped virus 1	309181
NC_009986	Sulfolobus spindle-shaped virus 4	459290
NC_009987	Spiroplasma kunkelii virus SkV1_CR2-3x	455649
NC_009988	Bat coronavirus HKU2	693998
NC_009989	Snake adenovirus	189830
NC_009990	Thalassomonas phage BA3	469660
NC_009991	Phlox Virus B	475777
NC_009992	Plum bark necrosis and stem pitting-associated virus	675077
NC_009993	Mycobacterium phage Giles	480808
NC_009994	Tobacco vein banding mosaic virus	33765
NC_009995	Moroccan watermelon mosaic virus	167129
NC_009996	Human rhinovirus C	463676
NC_010105	Enterobacteria phage JS98	293178
NC_010106	Enterobacteria phage phiEcoM-GJ1	451705
NC_010107	Bandicoot papillomatosis carcinomatosis virus type 1	479058
NC_010116	Pseudomonas phage YuA	462590
NC_010126	Tomato yellow leaf curl virus-associated DNA beta	391090
NC_010147	Staphylococcus phage phiMR11	379501
NC_010148	Tomato leaf curl Bangalore virus-[Ban5] satellite DNA beta	486898
NC_010152	Acidianus filamentous virus 6	346882
NC_010153	Acidianus filamentous virus 7	346883
NC_010154	Acidianus filamentous virus 8	346884
NC_010155	Acidianus filamentous virus 3	346881
NC_010165	Citrus viroid V	459949
NC_010178	Pineapple mealybug wilt-associated virus 1	180903
NC_010179	Lactobacillus johnsonii prophage Lj771	139871
NC_010191	Ostreococcus tauri virus OtV5	1785753
NC_010226	Canine papillomavirus 4	464980
NC_010235	Pepper leaf curl virus satellite DNA beta	436242
NC_010236	Tomato leaf curl Joydebpur beta virus	436243
NC_010237	Enterobacteria phage Min27	489779
NC_010238	Radish leaf curl virus segment A	435646
NC_010239	Radish leaf curl virus satellite DNA beta	662596
NC_010240	Helicoverpa armigera granulovirus	489830
NC_010246	Magnaporthe oryzae virus 2	441999
NC_010249	Allpahuayo virus segment L	144752
NC_010250	Oliveros virus segment L	42764
NC_010251	Amapari virus segment L	2169996
NC_010252	Cupixi virus segment L	208899
NC_010255	Bear Canyon virus segment L	192848
NC_010276	Orgyia leucostigma NPV	490711
NC_010277	Merkel cell polyomavirus isolate R17b	493803
NC_010295	Phaius virus X	457382
NC_010297	Cardiospermum yellow leaf curl virus satellite DNA beta	497865
NC_010305	Ligustrum necrotic ringspot virus	478550
NC_010306	Gill-associated virus	96491
NC_010307	Emilia yellow vein virus-[Fz1]	498805
NC_010308	Persimmon viroid	481311
NC_010313	Tomato leaf curl Ghana virus segment A	501328
NC_010319	Abaca bunchy top virus DNA-R	438782
NC_010324	Enterobacteria phage phiEco32	490103
NC_010325	Pseudomonas phage LUZ24	484895
NC_010326	Pseudomonas phage LUZ19	484896
NC_010328	Malachra yellow vein mosaic virus-associated satellite DNA beta	488255
NC_010329	Human papillomavirus type 88	337054
NC_010342	Halomonas phage phiHAP-1	499235
NC_010343	Raphanus sativus cryptic virus 2 segment 1	351495
NC_010346	Rose cryptic virus 1 RNA 1	492502
NC_010349	Botryotinia fuckeliana partitivirus 1	425010
NC_010352	Eragrostis streak virus	496807
NC_010353	Streptococcus phage 858	459845
NC_010354	Bovine rhinitis B virus	693066
NC_010355	Azospirillum phage Cd	467481
NC_010356	Glossina pallidipes salivary gland hypertrophy virus	379529
NC_010363	Lactococcus phage asccphi28	503388
NC_010415	Enterovirus J strain 1631	1330521
NC_010416	Asparagus virus 3	445435
NC_010417	Beet curly top Iran virus-[K]	391228
NC_010429	Stenotrophomonas phage PSH1	2011087
NC_010434	Lolium latent virus	365150
NC_010435	Kenaf leaf curl virus DNA A	508750
NC_010437	Bat coronavirus 1A	393767
NC_010438	Bat coronavirus HKU8	694001
NC_010439	Tomato leaf curl Cebu virus DNA-A	507474
NC_010440	Tomato leaf curl Mindanao virus DNA-A	507476
NC_010441	Tomato leaf curl Cotabato virus DNA-A	507475
NC_010491	Tomato zonate spot virus segment L	460926
NC_010495	Salmonella phage E1	424716
NC_010521	Squash vein yellowing virus	397544
NC_010537	Acidianus filamentous virus 9	512792
NC_010538	Hop mosaic virus	142843
NC_010560	Bean yellow disorder virus RNA 1	267970
NC_010563	Chapare virus segment L	499556
NC_010569	Ludwigia leaf distortion betasatellite [India:Amadalavalasa:Hibiscus:2007]	570832
NC_010576	Lactococcus phage 1706	475178
NC_010583	Enterobacteria phage EPS7	491003
NC_010584	American grass carp reovirus segment 1	465447
NC_010618	Pepper leaf curl Yunnan virus-[YN323]	519015
NC_010619	Pepper leaf curl Yunnan virus satellite DNA beta	519016
NC_010620	Okra leaf curl disease associated DNA 1	518829
NC_010624	Sapovirus Mc10	234601
NC_010646	Beluga Whale coronavirus SW1	694015
NC_010647	Macroptilium yellow mosaic virus DNA A	169865
NC_010670	Heliothis armigera cypovirus 5 segment 1	205899
NC_010671	Musca domestica salivary gland hypertrophy virus	523909
NC_010702	Tamiami virus segment L	45223
NC_010703	Whitewater Arroyo virus segment L	46919
NC_010705	Ceratocystis polonica partitivirus segment 1	235434
NC_010707	Thottapalayam virus segment L	1980493
NC_010709	Radish mosaic virus RNA1	328061
NC_010711	Chronic bee paralysis virus RNA 1	180822
NC_010713	Clerodendrum golden mosaic virus DNA-A	390438
NC_010732	Tobacco vein distorting virus	192203
NC_010735	Verbena virus Y	515446
NC_010736	Algerian watermelon mosaic virus	515575
NC_010737	Lamium leaf distortion associated virus	515320
NC_010738	Eupatorium vein clearing virus	515444
NC_010739	Ursus maritimus papillomavirus 1	461322
NC_010743	Mycoreovirus 1 segment 1	311228
NC_010755	Ceratocystis resinifera partitivirus RNA 1	674982
NC_010759	Flexal virus segment L	45220
NC_010760	Latino virus segment L	45221
NC_010761	Parana virus segment L	2169994
NC_010791	Ramie mosaic virus DNA A	486809
NC_010797	Urochloa streak virus	520848
NC_010799	Oat dwarf virus	497863
NC_010800	Turkey coronavirus	11152
NC_010806	Rose spring dwarf-associated virus	474454
NC_010807	Salmonella phage phiSG-JL2	529929
NC_010808	Staphylococcus phage phiMR25	487152
NC_010809	Melon aphid-borne yellows virus	471717
NC_010810	Human TMEV-like cardiovirus	511755
NC_010811	Ralstonia phage RSL1	1980924
NC_010812	Ageratum yellow vein Hualian virus-[Taiwan:Hsinchu:tom:2003] DNA A	437063
NC_010817	Bandicoot papillomatosis carcinomatosis virus type 2	500654
NC_010818	Mesta yellow vein mosaic Bahraich virus-[India:Bahraich:2007] DNA A	508748
NC_010820	Simian foamy virus 3	338079
NC_010821	Pseudomonas phage 201phi2-1	198110
NC_010832	Lettuce virus X	447171
NC_010833	Tomato mild mosaic virus DNA-A	536086
NC_010835	Tomato common mosaic virus DNA-A	536084
NC_010837	Blainvillea yellow spot virus DNA-A	536081
NC_010840	Tomato leaf curl Palampur virus DNA A	526476
NC_010944	Brugmansia mild mottle virus	402399
NC_010945	Streptococcus phage PH15	537874
NC_010946	Pumpkin yellow mosaic Malaysia virus DNA A	420684
NC_010947	Allamanda leaf curl virus DNA-A	452758
NC_010948	Wissadula golden mosaic St Thomas Virus DNA A	51673
NC_010949	Tomato yellow vein streak virus DNA-A	55216
NC_010952	Macroptilium golden mosaic virus-[Jamaica:Wissadula:August Town] DNA A	51676
NC_010954	Fritillary virus Y	332471
NC_010955	Xenopus laevis endogenous retrovirus Xen1	204873
NC_010956	Human adenovirus D	130310
NC_010984	Alternaria alternata dsRNA mycovirus segment L	483537
NC_010985	Curvularia thermal tolerance virus RNA1	421976
NC_010987	Tomato marchitez virus RNA 1	470166
NC_011019	Mycobacterium phage KBG	540066
NC_011020	Mycobacterium phage Jasper	540065
NC_011021	Mycobacterium phage Lockley	540067
NC_011022	Mycobacterium phage DD5	540064
NC_011023	Mycobacterium virus Pukovnik	540068
NC_011024	TYLCAxV-Sic1-[IT:Sic2/2:04]	604276
NC_011038	Yersinia phage Yepe2	532078
NC_011039	Mycobacterium phage Predator	543153
NC_011040	Enterobacteria phage BA14	532074
NC_011041	Escherichia coli bacteriophage rv5	399183
NC_011042	Enterobacteria phage EcoDS1	532075
NC_011043	Klebsiella phage K11	532077
NC_011044	Mycobacterium phage Nigel	543152
NC_011045	Enterobacteria phage 13a	532076
NC_011046	Lactococcus phage bIBB29	494269
NC_011048	Bacillus phage phi29	10756
NC_011050	Steller sea lion vesivirus	436911
NC_011051	Capreolus capreolus papillomavirus 1	470214
NC_011052	Sweet potato leaf curl Spain virus	652717
NC_011054	Mycobacterium phage Boomer	546182
NC_011055	Mycobacterium phage Porky	546185
NC_011056	Mycobacterium phage Kostya	546183
NC_011057	Mycobacterium phage Phaedrus	546184
NC_011058	Chickpea chlorotic dwarf virus	463360
NC_011062	Potato virus T	36403
NC_011065	Epirus cherry virus	544686
NC_011068	Ourmia melon virus	186786
NC_011085	Morganella phage MmP1	526118
NC_011086	Diascia yellow mottle virus	547467
NC_011096	Tomato leaf curl Kumasi virus segment A	548915
NC_011097	Cycad leaf necrosis virus	549205
NC_011103	Rhizobium phage 16-3	10704
NC_011104	Lactobacillus phage Lrm1	496874
NC_011106	Grapevine virus E	516956
NC_011107	Pseudomonas phage PT2	496396
NC_011108	Cocksfoot mild mosaic virus	479060
NC_011109	Tursiops truncatus papillomavirus type 1	936059
NC_011132	Sputnik virophage	543939
NC_011135	Tomato leaf curl Kerala virus	551531
NC_011142	Iodobacteriophage phiPLPE	551895
NC_011165	Pseudomonas phage LBL3	549445
NC_011166	Pseudomonas phage LMA2	549446
NC_011167	Bacillus phage IEBH	552525
NC_011181	Okra mottle virus - [Brazil:okra] DNA A	619599
NC_011183	Feldmannia species virus	39420
NC_011187	Rubus chlorotic mottle virus	378833
NC_011190	Mikania micrantha mosaic virus RNA1	487492
NC_011201	Ralstonia phage RSB1	551790
NC_011202	Human adenovirus B2	108098
NC_011203	Human adenovirus B1	108098
NC_011216	Burkholderia phage KS10	557289
NC_011217	Sulfolobus spindle-shaped virus 5	459291
NC_011222	Bacteroides phage B40-8	99179
[truncated: 6,968 more rows]
